# Supplementary material for: Database combinations to retrieve systematic reviews in overviews of reviews: a methodological study
Source: BMC Med Res Methodol. 2020 Jun 1;20:138. doi: 10.1186/s12874-020-00983-3 (PMC7268249; doi:10.1186/s12874-020-00983-3)
Supplement: Supplementary file 1 — Additional file 1. Dataset generated and analysed during the current study. [file 12874_2020_983_MOESM1_ESM.xlsx]

## Sheet: Full_dataset
		Infos from the publication								Analysis 1: SRs included in databases							Calculations					Analysis 2: DB-included SR, not included in MEDL+Refs						Results:	Inclusion rates
Overview	Title	N DBs searched	DBs searched	addl. methods*	N SR included	Intervention?	Mental health?	Psych?	HTA /Cochrane /other	N included in DB1: MEDL	N included in DB2: CINAHL	N included in DB3: PsycInfo	N included in DB4: Epistemonikos	N included in DB6: EMBASE	N included in DB7: TRIP	N included in DB1 + refs	N by ref-checking	N not included in DB1	N not included in DB1 + ref-checking	of which included in DB	N SRs not included in 6 DBs + refs	N in DB 2	N in DB 3	N in DB 4	N in DB 6	N in DB 7			MEDL	CIN	EMB	PSI	TRIP	EPIS	refs	all DBs + refs		ME + refs	ME + refs + CIN	ME + refs + EMB	ME + refs + PSI	ME + refs + TRIP	ME + refs + EPIS
Andersen 2011	Risk factors for neck and upper extremity disorders among computers users and the effect of interventions: an overview of systematic reviews	4	PubMed, Embase, CINAHL, Web of Science	Ja	17	N	N	N	other	15	11	5	17	14	3	16	1	2	1	1	0			1					0.882353	0.647059	0.823529	0.294118	0.176471	1	0.0588235	1		0.941176	0.941176	0.941176	0.941176	0.941176	1
Australia MSAC 2009a lymphoma HTA	Positron emission tomography for lymphoma : assessment report	8	Embase, Medline, Cochrane (SR, Trials), DARE, NHS EED, HTA, Cochrane Methodology Register	Ja	6	N	N	N	HTA	5	1	0	5	3	5	6	1	1	0		0								0.833333	0.166667	0.5	0	0.833333	0.833333	0.166667	1		1	1	1	1	1	1
Australia MSAC 2009b HPV HTA	Human papillomavirus triage test for women with possible or definite low-grade squamous intra-epithelial lesions	8	INAHATA, EED, DARE, HTA, Cochrane (SR, Trials), Embase, Medline	Ja	4	N	N	N	HTA	2	1	0	3	2	2	2	0	2	2	2	0			2		1			0.5	0.25	0.5	0	0.5	0.75	0	1		0.5	0.5	0.5	0.5	0.75	1
Australia MSAC 2010a cervical cancer HTA	Positron emission tomography for cervical cancer : assessment report	8	Embase, Medline, Cochrane (SR, Trials), DARE, NHS EED, HTA, Cochrane Methodology Register	Ja	4	N	N	N	HTA	3	0	0	4	2	4	3	0	1	1	1	0			1		1			0.75	0	0.5	0	1	1	0	1		0.75	0.75	0.75	0.75	1	1
Australia MSAC 2010b PET glioma HTA	Positron emission tomography for glioma	8	Embase, Medline, Cochrane (SR, Trials), DARE, NHS EED, HTA, Cochrane Methodology Register	Ja	3	N	N	N	HTA	2	0	0	3	0	3	2	0	1	1	1	0			1		1			0.666667	0	0	0	1	1	0	1		0.666667	0.666667	0.666667	0.666667	1	1
Australia MSAC 2010c myocardial HTA	Positron emission tomography for myocardial viability : Assessment report	8	Embase, Medline, Cochrane (SR, Trials), DARE, NHS EED, HTA, Cochrane Methodology Register	Ja	6	N	N	N	HTA	3	0	0	4	2	3	3	0	3	3	3	0			3		3			0.5	0	0.333333	0	0.5	0.666667	0	1		0.5	0.5	0.5	0.5	1	1
Beattie 2011	Silver alloy vs. uncoated urinary catheters: a systematic review of the literature	9	Medline, CINAHL, BNI & Archive, Embase, Dare, Cochrane (SR, Trials), MRCT, FADE	Ja	5	Y	N	N	other	5	3	0	4	4	4	5	0	0	0		0								1	0.6	0.8	0	0.8	0.8	0	1		1	1	1	1	1	1
Berkhof 2010	Effective training strategies for teaching communication skills to physicians: an overview of systematic reviews	4	PubMed, PsychINFO, CINAHL, Cochrane	Nein	11	Y	N	N	other	9	4	5	8	4	4	11	2	2	0		0								0.818182	0.363636	0.363636	0.454545	0.363636	0.727273	0.181818	1		1	1	1	1	1	1
Black 2011	The impact of eHealth on the quality and safety of health care: a systematic overview	3	PubMed,Embase, Cochrane	Ja	53	N	N	N	other	46	22	7	51	44	29	47	1	7	6	5	1		1	4	2	2			0.867925	0.415094	0.830189	0.132075	0.54717	0.962264	0.0188679	0.981132		0.886792	0.886792	0.924528	0.90566	0.924528	0.962264
Brouwers 2011	The landscape of knowledge translation interventions in cancer control: what do we know and where to next? A review of systematic reviews	3	CADTH-EPOC, Health Systems Evidence, McMaster KT+	Nein	34	Y	N	N	other	34	22	0	31	31	22	34	0	0	0		0								1	0.647059	0.911765	0	0.647059	0.911765	0	1		1	1	1	1	1	1
Clar 2010 HTA	Self-monitoring of blood glucose in type 2 diabetes: systematic review	5	Cochrane, Medline, Embase, PsychINFO, Web of Science	Ja	12	Y	N	N	HTA	10	7	0	11	8	9	11	1	2	1	1	0	1		1	1	1			0.833333	0.583333	0.666667	0	0.75	0.916667	0.0833333	1		0.916667	1	1	0.916667	1	1
Damen 2011	Evidence based post graduate training. A systematic review of reviews based on the WFME quality framework	4	Medline Ovid, Embase, ERIC, RDRB Databases	Ja	31	Y	N	N	other	31	11	0	21	30	3	31	0	0	0		0								1	0.354839	0.967742	0	0.0967742	0.677419	0	1		1	1	1	1	1	1
De Niet 2009	Review of systematic reviews about the efficacy of non-pharmacological interventions to improve sleep quality in insomnia	3	PubMed, Cochrane (SR), DARE	Nein	16	Y	N	N	other	15	9	8	14	10	14	16	1	1	0		0								0.9375	0.5625	0.625	0.5	0.875	0.875	0.0625	1		1	1	1	1	1	1
De Vet 2010	Environmental correlates of physical activity and dietary behaviours among young people: a systematic review of reviews	3	PubMed, Embase, PsychINFO	Nein	17	N	N	N	other	17	11	10	15	16	0	17	0	0	0		0								1	0.647059	0.941176	0.588235	0	0.882353	0	1		1	1	1	1	1	1
Diener 2010	Elective midline laparotomy closure: the INLINE systematic review and meta-analysis	3	PubMed, Embase, Cochrane (Trials)	Nein	6	Y	N	N	other	6	0	0	5	5	4	6	0	0	0		0								1	0	0.833333	0	0.666667	0.833333	0	1		1	1	1	1	1	1
DIMDI 2010 rhinitis HTA	Spezifische Immuntherapie (SIT) zur Behandlung der allergischen Rhinitis	21	Medline, Embase, SciSearch, Social SciSearch, Amed, BIOSIS, CAB Abstracts, CCMed, Derwent Drug File, GLOBAL Health, GMS, ISTPB+ISTP/ISSHP, MEDIKAT, ETHMED, INAHTA, DAHTA, DARE, NHS-EED, SOMED, Cochrane (Trials, SR)	Ja	4	Y	N	N	HTA	3	3	0	3	4	2	3	0	1	1	1	0	1			1				0.75	0.75	1	0	0.5	0.75	0	1		0.75	1	1	0.75	0.75	0.75
DIMDI 2011a angina pectoris HTA	Perkutane Koronarinterventionen zusätzlich zur optimalen medikamentösen Therapie bei stabiler Angina Pectoris	23	CCMed, Cochrane (SR, Trials), DAHTA, GMS, GMS Meetings, DARE, INAHTA, SOMED, Medline, MEDIKAT, ETHMED, HECLINET, CAB Abstracts, Amed, NHS-EED, IPA, BIOSIS, Embase, Derwent Drug Backlife, Derwent Drug File, ISTPB+ISTP/ISSHP, SciSearch	Ja	7	Y	N	N	HTA	7	5	0	7	6	7	7	0	0	0		0								1	0.714286	0.857143	0	1	1	0	1		1	1	1	1	1	1
DIMDI 2011b IGEL HTA	Individuelle Gesundheitsleistungen	23	CCMed, Cochrane (SR, Trials), DAHTA, GMS, GMS Meetings, DARE, INAHTA, SOMED, Medline, MEDIKAT, ETHMED, HECLINET, CAB Abstracts, Amed, NHS-EED, IPA, BIOSIS, Embase, Derwent Drug File, ISTPB+ISTP/ISSHP, SciSearch, Social SciSearch	Ja	13	N	N	N	HTA	11	3	0	9	7	8	11	0	2	2	1	1			1		1			0.846154	0.230769	0.538462	0	0.615385	0.692308	0	0.923077		0.846154	0.846154	0.846154	0.846154	0.923077	0.923077
Ekeland 2010	Effectiveness of telemedicine: a systematic review of reviews	14	ACM Digital Library, British Nursing Index, Cochrane, DARE, HTA Database, CSA, Ovid Medline, Embase, HSTAT, INAHATA, PsychINFO, PubMed, TIE, Web of Science	Nein	78	Y	N	N	other	66	30	33	77	63	38	71	5	12	7	7	0	2	2	7	1	4			0.846154	0.384615	0.807692	0.423077	0.487179	0.987179	0.0641026	1		0.910256	0.935897	0.923077	0.935897	0.961538	1
Ernst 2010a ayurvedic	Ayurvedic medicine: an overview of systematic reviews	12	Medline, Embase, Amed, CINAHL, Cochrane, Korean + Chinese DBs (7)	Ja	5	Y	N	N	other	5	4	1	5	5	5	5	0	0	0		0								1	0.8	1	0.2	1	1	0	1		1	1	1	1	1	1
Ernst 2010b acupressure	Acupressure: an overview of systematic reviews	11	Medline, Embase, CINAHL, Cochrane, Amed, Korean+Chinese DBs (6)§	Nein	7	Y	N	N	other	6	5	0	7	7	2	6	0	1	1	1	0	1		1	1	1			0.857143	0.714286	1	0	0.285714	1	0	1		0.857143	1	1	0.857143	1	1
Ernst 2010c acupuncture rheuma	Acupuncture for rheumatic conditions: an overview of systematic reviews	15	Medline, Embase, Amed, CINAHL, HTA Database, DARE, Cochrane, Korean DBs (6), Chinese DBs (2)	Ja	25	Y	N	N	other	24	14	1	24	23	16	24	0	1	1	1	0			1					0.96	0.56	0.92	0.04	0.64	0.96	0	1		0.96	0.96	0.96	0.96	0.96	1
Ernst 2010d yoga	How effective is yoga? A concise overview of systematic reviews	12	Medline, Embase, Amed, CINAHL, Cochrane, Korean + Chinese DBs (7)	Ja	18	Y	N	N	other	16	9	6	11	16	7	16	0	2	2	1	1		1		1				0.888889	0.5	0.888889	0.333333	0.388889	0.611111	0	0.944444		0.888889	0.888889	0.944444	0.944444	0.888889	0.888889
Ernst 2011a acupuncture depression	Acupuncture for depression?: A systematic review of systematic reviews	13	Medline, Embase, Amed, CINAHL, Health Technology Assessments, DARE, Cochrane, 5 Korean medical database (Korean Studies Information, DBPIA, Korea Institute of Science and Technology Information, KoreaMed, and Research Information Service System), 1 Chinese database (CNKI)	Ja	9	Y	Y	N	other	6	2	4	9	8	3	6	0	3	3	3	0	0	1	3	2	0			0.666667	0.222222	0.888889	0.444444	0.333333	1	0	1		0.666667	0.666667	0.888889	0.777778	0.666667	1
Ernst 2011b acu insomnia	Acupuncture for insomnia? An overview of systematic reviews	13	Medline, Embase, Amed, CINAHL, HTA Database, DARE, Cochrane, Korean+Chinese DBs (6)§	Ja	8	Y	N	N	other	8	5	3	8	5	8	8	0	0	0		0								1	0.625	0.625	0.375	1	1	0	1		1	1	1	1	1	1
Ernst 2011c CAM RA OA	Complementary and alternative medicine for rheumatoid arthritis and osteoarthritis: an overview of systematic reviews	4	Medline, Embase, Amed, Cochrane	Ja	5	Y	N	N	other	5	2	0	5	5	1	5	0	0	0		0								1	0.4	1	0	0.2	1	0	1		1	1	1	1	1	1
Ernst 2011d CAM sex	Complementary and alternative medicine (CAM) for sexual dysfunction and erectile dysfunction in older men and women: an overview of systematic reviews	6	Medline, Embase, Amed, DARE, CINAHL, Cochrane	Ja	4	Y	N	N	other	4	0	0	4	4	3	4	0	0	0		0								1	0	1	0	0.75	1	0	1		1	1	1	1	1	1
Flodgren 2011	An overview of reviews evaluating the effectiveness of financial incentives in changing healthcare professional behaviours and patient outcomes	11	Cochrane (SR) , DARE, TRIP, Medline, Embase, Science Citation Index, Social Science Citation Index, NHS EED, HEED, EconLit, Program in Policy Decision-Making	Ja	4	Y	N	N	Cochrane	4	3	0	3	3	3	4	0	0	0		0								1	0.75	0.75	0	0.75	0.75	0	1		1	1	1	1	1	1
Gibson 2011	Housing and health inequalities: a synthesis of systematic reviews of interventions aimed at different pathways linking housing and health	6	CRD Wider Public Health database, Cochrane (SR), Criminal Justice Abstracts database, DARE, Campbell Collaboration Database , Evidence for Policy and Practice Information and Coordinating Centre database	Ja	5	Y	N	N	other	4	3	2	5	4	3	4	0	1	1	1	0			1					0.8	0.6	0.8	0.4	0.6	1	0	1		0.8	0.8	0.8	0.8	0.8	1
Greaves 2011	Systematic review of reviews of intervention components associated with increased effectiveness in dietary and physical activity interventions	5	Medline, Embase, CINAHL, PsychINFO, Cochrane	Ja	29	Y	N	N	other	29	18	10	28	27	23	29	0	0	0		0								1	0.62069	0.931034	0.344828	0.793103	0.965517	0	1		1	1	1	1	1	1
Heighes 2010	An overview of evidence from systematic reviews evaluating early enteral nutrition in critically ill patients: more convincing evidence is needed	2	Medline, Embase	Ja	5	Y	N	N	other	5	4	0	5	5	5	5	0	0	0		0								1	0.8	1	0	1	1	0	1		1	1	1	1	1	1
Hillberg 2011	Review of meta-analyses on the association between child sexual abuse and adult mental health difficulties: a systematic approach	17	Campbell Collaboration Database, CRD Wider Public Health database, Cochrane, CINAHL, Cambridge Scientific Abstracts, Applied Social Science Index and Abstracts, Education Resources Information Center, Social Services Abstracts , Sociological Abstracts, Embase, Ovid Medline, Sience Direct, Social Service Information Gateway, Swetswise, PsychINFO, Zetoc, Web of Science	Nein	7	N	N	N	other	5	2	5	4	6	0	7	2	2	0		0								0.714286	0.285714	0.857143	0.714286	0	0.571429	0.285714	1		1	1	1	1	1	1
Hopton 2010	Acupuncture for chronic pain: is acupuncture more than an effective placebo? A systematic review of pooled data from meta-analyses	4	Ovid Medline, Allied and Complementary Medicine database, Cochrane, Web of Science	Ja	8	Y	N	N	other	8	4	2	8	7	6	8	0	0	0		0								1	0.5	0.875	0.25	0.75	1	0	1		1	1	1	1	1	1
Huguet 2009	Chemoradiotherapy in the management of locally advanced pancreatic carcinoma: a qualitative systematic review	1	Medline	Ja	2	Y	N	N	other	2	0	0	1	2	2	2	0	0	0		0								1	0	1	0	1	0.5	0	1		1	1	1	1	1	1
IQWIG 2009a HTA	Nutzenbewertung nichtmedikamentöser Behandlungsstrategien bei Patienten mit essenzieller Hypertonie: Kochsalzreduktion	5	Embase, Medline, Cochrane (SR), Dare, HTA	Ja	7	Y	N	N	HTA	7	3	0	4	7	4	7	0	0	0		0								1	0.428571	1	0	0.571429	0.571429	0	1		1	1	1	1	1	1
IQWIG 2009b PET-CT HTA	Positronenemissionstomographie (PET und PET/CT) bei malignen Lymphomen	12	Embase, Medline, Cochrane (Trials, SR), DARE, SciSearch, HTA, NHS EED, IHTA, HSTAT, TRIP, DAHTA	Ja	11	N	N	N	HTA	5	1	0	9	3	10	9	4	6	2	2	0			2		2			0.454545	0.0909091	0.272727	0	0.909091	0.818182	0.363636	1		0.818182	0.818182	0.818182	0.818182	1	1
IQWIG 2011a HTA	Positronenemissionstomographie (PET) und PET/CT bei malignem Melanom	6	Medline, Embase, Cochrane (Trials, SR), DARE, HTA	Ja	2	N	N	N	HTA	2	0	0	2	1	2	2	0	0	0		0								1	0	0.5	0	1	1	0	1		1	1	1	1	1	1
IQWIG 2011b neck cancer HTA	Positronenemissionstomographie (PET) und PET/CT bei Kopf- und Halstumoren	6	Medline, Embase, Cochrane (Trials, SR), DARE, HTA	Ja	2	N	N	N	HTA	2	0	0	2	1	2	2	0	0	0		0								1	0	0.5	0	1	1	0	1		1	1	1	1	1	1
Jepson 2010	The effectiveness of interventions to change six health behaviours: a review of reviews	8	CDSR, DARE, AMED, ERIC, Cinahl, EmBase, Medline, PsycINFO	Nein	103	Y	N	N	other	89	55	31	94	88	90	93	4	14	10	9	1	1	3	9	1	6			0.864078	0.533981	0.854369	0.300971	0.873786	0.912621	0.038835	0.990291		0.902913	0.912621	0.912621	0.932039	0.961165	0.990291
Kamioka 2010	Effectiveness of aquatic exercise and balneotherapy: a summary of systematic reviews based on randomized controlled trials of water immersion therapies	6	Cochrane (SR), PubMed, CINAHL, Web of Science, Jdream II, Ichushi-Web	Nein	6	Y	N	N	other	6	4	0	4	6	5	6	0	0	0		0								1	0.666667	1	0	0.833333	0.666667	0	1		1	1	1	1	1	1
Kang 2011	The use of acupuncture for managing gynaecologic conditions: An overview of systematic reviews	6	PubMed, Cochrane, Korean DBs (4)$	Ja	16	Y	N	N	other	16	7	0	16	9	9	16	0	0	0		0								1	0.4375	0.5625	0	0.5625	1	0	1		1	1	1	1	1	1
Keus 2010	Open, small-incision, or laparoscopic cholecystectomy for patients with symptomatic cholecystolithiasis. An overview of Cochrane Hepato-Biliary Group reviews	1	Cochrane (SR)	Nein	3	Y	N	N	Cochrane	3	3	0	3	3	2	3	0	0	0		0								1	1	1	0	0.666667	1	0	1		1	1	1	1	1	1
Khambalia 2012	A synthesis of existing systematic reviews and meta-analyses of school-based behavioural interventions for controlling and preventing obesity	5	PubMed, Medline, Embase, PsychINFO, Cochrane (SR)	Ja	8	Y	N	Y	other	7	2	4	8	7	4	7	0	1	1	1	0		1	1		1			0.875	0.25	0.875	0.5	0.5	1	0	1		0.875	0.875	0.875	1	1	1
Kumar 2010	Treatment of patients with multiple myeloma: an overview of systematic reviews	2	PubMed, Cochrane (SR)	Nein	10	Y	N	N	other	10	2	0	10	9	6	10	0	0	0		0								1	0.2	0.9	0	0.6	1	0	1		1	1	1	1	1	1
Lakke 2009	Risk and prognostic factors for non-specific musculoskeletal pain: a synthesis of evidence from systematic reviews classified into ICF dimensions	4	Medline, CINAHL, Embase, PsychINFO	Ja	9	N	N	N	other	9	5	2	6	9	0	9	0	0	0		0								1	0.555556	1	0.222222	0	0.666667	0	1		1	1	1	1	1	1
LBI 2011 HTA	Sakralnervenstimulation bei fäkaler Inkontinenz. Rapid Assessment	3	Embase, Medline, Cochrane	Ja	6	Y	N	N	HTA	4	0	0	4	4	2	5	1	2	1	1	0			1					0.666667	0	0.666667	0	0.333333	0.666667	0.166667	1		0.833333	0.833333	0.833333	0.833333	0.833333	1
Lee 2011	Is cupping an effective treatment? An overview of systematic reviews	13	Medline, Embase, Amed, CINAHL, Cochrane, Korean DBs (6), Chinese DBs (2)&	Ja	5	Y	N	N	other	4	1	1	4	4	1	5	1	1	0		0								0.8	0.2	0.8	0.2	0.2	0.8	0.2	1		1	1	1	1	1	1
Lenz 2009	Morbidität und Mortalität bei Übergewicht und Adipositas im Erwachsenenalter	3	Cochrane, PubMed, HTA	Ja	27	N	N	N	other	27	9	1	17	27	1	27	0	0	0		0								1	0.333333	1	0.037037	0.037037	0.62963	0	1		1	1	1	1	1	1
List 2010	Management of TMD: evidence from systematic reviews and meta-analyses	3	PubMed, Cochrane, Bandolier	Ja	29	Y	N	N	other	27	14	1	18	22	13	28	1	2	1	1	0			1		1			0.931034	0.482759	0.758621	0.0344828	0.448276	0.62069	0.0344828	1		0.965517	0.965517	0.965517	0.965517	1	1
Maniglio 2009	The impact of child sexual abuse on health: a systematic review of reviews	7	Amed, Cochrane (SR), EBSCO, Education Resources Information Center, Medline, PsychINFO, Science Direct	Ja	14	N	N	N	other	12	4	12	10	12	2	14	2	2	0		0								0.857143	0.285714	0.857143	0.857143	0.142857	0.714286	0.142857	1		1	1	1	1	1	1
Maniglio 2010	Child sexual abuse in the etiology of depression: A systematic review of reviews	7	Amed, Cochrane (SR), EBSCO, Education Resources Information Center, Medline, PsychINFO, Science Direct	Ja	4	N	Y	N	other	3	1	3	2	3	0	4	1	1	0		0								0.75	0.25	0.75	0.75	0	0.5	0.25	1		1	1	1	1	1	1
Matheson 2010	Quality assessment and comparison of evidence for electroconvulsive therapy and repetitive transcranial magnetic stimulation for schizophrenia: a systematic meta-review	6	Medline, Embase, CINAHL, Current Contents, PsycINFO, Cochrane	Ja	5	Y	N	N	other	5	1	2	5	5	4	5	0	0	0		0								1	0.2	1	0.4	0.8	1	0	1		1	1	1	1	1	1
Matheson 2011	A systematic meta-review grading the evidence for non-genetic risk factors and putative antecedents of schizophrenia	5	Medline, Embase, CINAHL, Current Contents, PsycINFO	Ja	24	N	N	N	other	24	5	18	16	21	1	24	0	0	0		0								1	0.208333	0.875	0.75	0.0416667	0.666667	0	1		1	1	1	1	1	1
Matyas 2011	Benefit assessment of salt reduction in patients with hypertension: systematic overview	5	Embase, Medline, Chochrane (HTA, SR), DARE	Nein	7	Y	N	N	other	7	3	0	6	7	4	7	0	0	0		0								1	0.428571	1	0	0.571429	0.857143	0	1		1	1	1	1	1	1
Melnik 2010	Efficacy and safety of atypical antipsychotic drugs (quetiapine, risperidone, aripiprazole and paliperidone) compared with placebo or typical antipsychotic drugs for treating refractory schizophrenia: overview of systematic reviews	4	Medline, Cochrane (Trials), Embase, Lilacs,	Ja	7	Y	Y	N	other	7	7	1	6	7	5	7	0	0	0		0								1	1	1	0.142857	0.714286	0.857143	0	1		1	1	1	1	1	1
Mikton 2009	Child maltreatment prevention: a systematic review of reviews	14	Medline, PsychINFO, Embase, CINAHL, Social Sciences Citation Index, Science Citation Index, LILACS, ERIC, NCJRS, Campbell Library, Cochrane Library, WorldWideScience, KoreaMed, IndMED	Ja	14	Y	N	N	other	8	4	7	14	8	3	9	1	6	5	5	0	1	2	5					0.571429	0.285714	0.571429	0.5	0.214286	1	0.0714286	1		0.642857	0.714286	0.642857	0.785714	0.642857	1
Minozzi 2010	An overview of systematic reviews on cannabis and psychosis: discussing apparently conflicting results	3	Medline, Embase, CINAHL	Ja	5	N	Y	N	other	5	2	3	5	4	1	5	0	0	0		0								1	0.4	0.8	0.6	0.2	1	0	1		1	1	1	1	1	1
Moe 2009	There is inadequate evidence to determine the effectiveness of nonpharmacological and nonsurgical interventions for hand osteoarthritis: an overview of high-quality systematic reviews	7	Cochrane (SR), DARE, Medline, Embase, PEDro, PsychINFO, CINAHL	Ja	4	Y	N	N	other	4	1	4	4	4	4	4	0	0	0		0								1	0.25	1	1	1	1	0	1		1	1	1	1	1	1
Monasta 2010	Early-life determinants of overweight and obesity: a review of systematic reviews	7	Medline, Embase, Web of Science, Cochrane (Trials), DARE, CINAHL, PsychINFO	Nein	22	N	N	N	other	21	10	0	11	19	3	21	0	1	1		1								0.954545	0.454545	0.863636	0	0.136364	0.5	0	0.954545		0.954545	0.954545	0.954545	0.954545	0.954545	0.954545
Mungpaisan 2010	Systematic review of statins for the prevention of vascular dementia or dementia	4	Cochrane (Trials), Medline, Embase, PsycINFO	Ja	2	Y	N	N	other	2	1	2	2	2	2	2	0	0	0		0								1	0.5	1	1	1	1	0	1		1	1	1	1	1	1
O´Connor 2009	Screening for Depression in Adults and Older Adults in Primary Care: An Updated Systematic Review	5	Medline, Cochrane (Trials, SR), DARE, PsychINFO	Ja	28	N	Y	N	other	23	7	20	13	23	8	27	4	5	1	1	0		1	1	1				0.821429	0.25	0.821429	0.714286	0.285714	0.464286	0.142857	1		0.964286	0.964286	1	1	0.964286	1
Oestergaard 2011	Improving outcomes for patients with depression by enhancing antidepressant therapy with non-pharmacological interventions: a systematic review of reviews	6	PubMed, Embase, International Pharmaceutical Abstracts, Web of Science, PsycINFO, Cochrane	Ja	19	Y	Y	Y	other	18	5	12	11	15	9	19	1	1	0		0								0.947368	0.263158	0.789474	0.631579	0.473684	0.578947	0.0526316	1		1	1	1	1	1	1
Onakpoya 2011	Food supplements for body weight reduction: a systematic review of systematic reviews	5	Medline, Embase, Cochrane, Amed, CINAHL	Ja	9	Y	N	N	other	9	5	0	7	8	5	9	0	0	0		0								1	0.555556	0.888889	0	0.555556	0.777778	0	1		1	1	1	1	1	1
Oxman 2009	Can paying for results help to achieve the Millennium Development Goals? Overview of the effectiveness of results-based financing	5	Cochrane (SR), DARE, Embase, Medline, PubMed	Ja	13	N	N	N	other	12	6	2	12	11	6	12	0	1	1	1	0			1		1			0.923077	0.461538	0.846154	0.153846	0.461538	0.923077	0	1		0.923077	0.923077	0.923077	0.923077	1	1
Palmateer 2010	Evidence for the effectiveness of sterile injecting equipment provision in preventing hepatitis C and human immunodeficiency virus transmission among injecting drug users: a review of reviews	6	CINAHL, Cochrane, Embase, IBSS, Medline, PsychINFO	Ja	5	Y	N	N	other	3	0	2	3	3	2	3	0	2	2	2	0			2					0.6	0	0.6	0.4	0.4	0.6	0	1		0.6	0.6	0.6	0.6	0.6	1
Peters 2009	Effective elements of school health promotion across behavioral domains: a systematic review of reviews	3	Pubmed, PsycINFO, ERIC	Ja	55	Y	N	N	other	38	25	40	52	42	16	48	10	17	7	7	0	2	3	6		1			0.690909	0.454545	0.763636	0.727273	0.290909	0.945455	0.181818	1		0.872727	0.909091	0.872727	0.927273	0.890909	0.981818
Posadzki 2011a	Spinal manipulation: an update of a systematic review of systematic reviews	4	Medline, Embase, AMED, Cochrane	Nein	44	Y	N	N	other	41	27	2	41	38	20	42	1	3	2	2	0	1		2		1			0.931818	0.613636	0.863636	0.0454545	0.454545	0.931818	0.0227273	1		0.954545	0.977273	0.954545	0.954545	0.977273	1
Posadzki 2011b headache	Systematic reviews of spinal manipulations for headaches: an attempt to clear up the confusion	6	Medline, Embase, Cochrane, Amed, CINAHL, PsychINFO	Ja	6	Y	N	N	other	6	4	0	6	5	5	6	0	0	0		0								1	0.666667	0.833333	0	0.833333	1	0	1		1	1	1	1	1	1
Ryan 2011	Consumer-oriented interventions for evidence-based prescribing and medicines use: an overview of systematic reviews	2	Cochrane (SR), DARE	Nein	38	Y	N	N	Cochrane	37	20	4	29	36	29	37	0	1	1	1	0			1	1	1			0.973684	0.526316	0.947368	0.105263	0.763158	0.763158	0	1		0.973684	0.973684	1	0.973684	1	1
Safron 2011a environ	Micro-environmental characteristics related to body weight, diet, and physical activity of children and adolescents: a systematic umbrella review	7	PsycINFO, PsychArticles, Health Source: Nursing/Academic Edition, Medline, Cochrane (SR), ScienceDirect, Ovid databases	Ja	8	N	N	N	other	8	5	1	8	7	1	8	0	0	0		0								1	0.625	0.875	0.125	0.125	1	0	1		1	1	1	1	1	1
Safron 2011b obesity	Effects of school-based interventions targeting obesity-related behaviors and body weight change: a systematic umbrella review	7	PsycINFO, PsychArticles, Health Source: Nursing/Academic Edition, Medline, Cochrane (SR), ScienceDirect, Ovid databases	Ja	17	Y	N	N	other	15	6	8	17	15	10	15	0	2	2	2	0		1	2		1			0.882353	0.352941	0.882353	0.470588	0.588235	1	0	1		0.882353	0.882353	0.882353	0.941176	0.941176	1
Salvo 2011	Cardiovascular and gastrointestinal safety of NSAIDs: a systematic review of meta-analyses of randomized clinical trials	4	Medline, Web of Science, DARE, SCOPUS	Nein	29	Y	N	N	other	28	12	0	29	27	18	28	0	1	1	1	0			1	1				0.965517	0.413793	0.931034	0	0.62069	1	0	1		0.965517	0.965517	1	0.965517	0.965517	1
Savard 2011	A meta-review of evidence on heart failure disease management programs: the challenges of describing and synthesizing evidence on complex interventions	11	Medline, Embase, Cochrane (SR), DARE, NHS EED, NHS HTA, Ageline, Amed, SCOPUS, Web of Science, CINAHL	Ja	15	Y	N	N	other	15	7	1	15	14	13	15	0	0	0		0								1	0.466667	0.933333	0.0666667	0.866667	1	0	1		1	1	1	1	1	1
Schneider Chafen 2010	Diagnosing and managing common food allergies: a systematic review	4	PubMed, Cochrane (SR,Trials), DARE	Nein	1	N	N	N	other	1	0	0	0	1	0	1	0	0	0		0								1	0	1	0	0	0	0	1		1	1	1	1	1	1
Seida 2009	Systematic reviews of psychosocial interventions for autism: an umbrella review	25	Academic Search Premier, Amed, BIOSIS, Child Development and Adolescent Studies, CINAHL, Cochrane (SR, Trials), DARE, Dissertation Abstracts, DOAJ–Directory of Open Access Journals, Embase, ERIC, HTA Database, LILACS, Linguistics and Language Behavior Abstracts, Medline, Medline (in Process and other non-indexed), NHS Economic Evaluation Database, NLM Gateway, OCLC Papers First and OCLC Proceedin…	Ja	12	Y	Y	N	other	8	3	5	11	8	6	10	2	4	2	2	0		1	2		1			0.666667	0.25	0.666667	0.416667	0.5	0.916667	0.166667	1		0.833333	0.833333	0.833333	0.916667	0.916667	1
Smith 2009a acupuncture pregnancy	Does acupuncture have a place as an adjunct treatment during pregnancy? A review of randomized controlled trials and systematic reviews	3	PubMed, CINAHL, Cochrane	Nein	8	Y	N	N	other	8	3	0	7	8	7	8	0	0	0		0								1	0.375	1	0	0.875	0.875	0	1		1	1	1	1	1	1
Smith 2009b preterm birth	A systematic review and quality assessment of systematic reviews of randomised trials of interventions for preventing and treating preterm birth	5	Medline, Embase, CINAHL, Cochrane, Science Citation Index	Ja	22	Y	N	N	other	22	7	0	20	22	17	22	0	0	0		0								1	0.318182	1	0	0.772727	0.909091	0	1		1	1	1	1	1	1
Smith 2010	Acupuncture to treat common reproductive health complaints: An overview of the evidence	3	Pubmed, CINAHL, Cochrane	Nein	6	Y	N	N	other	6	1	0	5	5	5	6	0	0	0		0								1	0.166667	0.833333	0	0.833333	0.833333	0	1		1	1	1	1	1	1
Spearing 2011	Is compensation "bad for health"? A systematic meta-review	10	PubMED, CINAHL, Embase, PEDro, PsycINFO, EconLit, Lexis, ABI/INFORM, Cochrane, AHRQ EPC	Ja	11	N	N	N	other	11	6	1	10	11	2	11	0	0	0		0								1	0.545455	1	0.0909091	0.181818	0.909091	0	1		1	1	1	1	1	1
Swinkels 2009	Exercise interventions for non-specific low back pain: an overview of systematic reviews	8	SPORTDiscus, Amed, Medline, Embase, CINAHL, DARE, PEDro, Chochrane (SR)	Ja	4	Y	N	N	other	3	4	0	4	2	1	3	0	1	1	1	0	1		1					0.75	1	0.5	0	0.25	1	0	1		0.75	1	0.75	0.75	0.75	1
Tamayo-Velazquez 2010	Interventions to promote the use of advance directives: an overview of systematic reviews	16	Cochrane Library (SR, Trials), DARE, NHSEED, HTA Database, Medline, TRIP, CINAHL, PsychINFO; Embase, Social Sciences Citation Index, Science Citation Index, ERIC, LILACS, CSIC Database, SCOPUS	Ja	7	Y	N	N	other	6	5	2	7	6	4	6	0	1	1	1	0			1		1			0.857143	0.714286	0.857143	0.285714	0.571429	1	0	1		0.857143	0.857143	0.857143	0.857143	1	1
Terry 2012	An overview of systematic reviews of complementary and alternative medicine for fibromyalgia	7	Medline, PsychINFO, Embase, CINAHL, BNI, Amed, Cochrane (Trials)	Ja	5	Y	N	N	other	5	0	0	5	4	2	5	0	0	0		0								1	0	0.8	0	0.4	1	0	1		1	1	1	1	1	1
Trudeau 2011	Key components of intravenous chemotherapy labeling: a systematic review and practice guideline	2	Medline, Embase	Ja	3	Y	N	N	other	2	2	0	0	2	0	2	0	1	1		1								0.666667	0.666667	0.666667	0	0	0	0	0.666667		0.666667	0.666667	0.666667	0.666667	0.666667	0.666667
van Achterberg 2010	How to promote healthy behaviours in patients? An overview of evidence for behaviour change techniques	4	Pubmed, CINAHL, PsycINFO, Cochrane (SR)	Nein	23	Y	N	N	other	22	12	4	20	23	19	23	1	1	0		0								0.956522	0.521739	1	0.173913	0.826087	0.869565	0.0434783	1		1	1	1	1	1	1
van der Feltz-Cornelis 2011	Best practice elements of multilevel suicide prevention strategies: a review of systematic reviews	3	Pubmed, Cochrane, DARE	Ja	6	Y	Y	N	other	5	5	0	6	6	2	5	0	1	1	1	0			1	1				0.833333	0.833333	1	0	0.333333	1	0	1		0.833333	0.833333	1	0.833333	0.833333	1
Zwicker 2010	Effectiveness of treadmill training in children with motor impairments: an overview of systematic reviews	10	Amed, Cochrane (SR), CINAHL, DARE, Embase, ERIC, Medline. PEDro, PsychINFO, SPORTDiscus	Nein	5	Y	N	N	other	4	5	1	5	4	3	5	1	1	0		0								0.8	1	0.8	0.2	0.6	1	0.2	1		1	1	1	1	1	1
					1219					1093	545	299	1044	1020	641	1142	49	126	77	71	6	11	17	67	14	32			0.896637	0.447088	0.836751	0.245283	0.525841	0.85644	0.0401969	0.995078		0.936833	0.945857	0.948318	0.950779	0.963084	0.991797
DB1: Medline via Pubmed			1	MW:	14.1744				0.162791	12.7093							0.569767	1.46512	0.895349		0.0697674	1.1	1.54545	2.16129	1.16667	1.52381		mean	0.894297	0.420676	0.812118	0.202277	0.547312	0.841496		0.993738		0.929267	0.939625	0.941783	0.93794	0.958927	0.989763
DB2: CINAHL				von der Gesamtzahl:					0.0348837	0.896637	0.447088	0.245283	0.85644	0.836751	0.525841	0.936833	0.0401969	0.103363	0.0631665	0.0582445	0.00492207							SD	0.13897	0.262708	0.198104	0.268585	0.307054	0.204025		0.0372365		0.118748	0.11393	0.113707	0.112426	0.0906556	0.046598
DB3: Psycinfo				von den in Medline fehlenden:					0.802326								0.388889		0.611111									95%CI lower	0.865095	0.365473	0.770491	0.145839	0.48279	0.798624		0.985914		0.904315	0.915685	0.91789	0.914316	0.939878	0.979971
DB4: Epistemonikos																												95% CI upper	0.923498	0.475879	0.853746	0.258715	0.611833	0.884368		1.00156		0.95422	0.963565	0.965677	0.961564	0.977977	0.999554
DB6: Embase via Embase
DB7: TRIP Database																												weighted mean	0.896637	0.447088	0.836751	0.245283	0.525841	0.85644	0.0401969	0.995078		0.936833	0.945857	0.948318	0.950779	0.963084	0.991797
																												weighted SD	0.115391	0.180108	0.145381	0.254785	0.275141	0.160267	0.0661621	0.0204605		0.084677	0.0792971	0.0801195	0.073517	0.0668453	0.0279056
																												weighted 95%CI lower	0.890159	0.436977	0.82859	0.23098	0.510395	0.847443	0.0364828	0.993929		0.93208	0.941406	0.943821	0.946652	0.959332	0.99023
medians		6			8																							weighted 95% CI upper	0.903114	0.457198	0.844913	0.259586	0.541286	0.865437	0.043911	0.996227		0.941587	0.950309	0.952816	0.954906	0.966837	0.993363
additional methods				64
				0.744186																								Konfidenz	0.00647763	0.0101107	0.00816122	0.0143028	0.0154455	0.00899683	0.00371412	0.00114858		0.00475348	0.00445147	0.00449763	0.004127	0.00375247	0.00156652
																												121.9
																																									0.00328138
Notes			*citation screening, Expertenanfrage, Google, Google Scholar, Department files, Handsearching, Studienregister, Verlagsdatenbanken, Journals, Institutionen, HTA Agenturen
			§ Ernst 2010 acupuncture rheuma, Datenbanken: Korean Studies Information; DBPIA (available at www.dbpia.com); Korea Institute of Science and Technology Information; Korea Education and Research Information Service; KoreaMed; and Korean National Assembly Library and two Chinese Databases [China National Knowledge Infrastructure (CNKI)
			$ Kang 2011, Datenbanken: Korean Studies Information Service System, the Korea Education and Research Information Service, DBPIA and the National Assembly Library
			& Lee 2011, Datenabanken: Korean Studies Information, DBPIA, Korea Institute of Science and Technology Information, Korea Education and Research Information Service, KoreaMed, and Korean National Assembly Library), and Chinese Databases (CNKI and Wangfang)

## Sheet: By no. DB
	Infos from the publication				Analysis 1: SRs included in databases							Calculations					Analysis 2: DB-included SR, not included in MEDL+Refs						Results:	Inclusion rates
Overview	N DBs searched	DBs searched	addl. methods*	N SR included	N included in DB1: MEDL	N included in DB2: CINAHL	N included in DB3: PsycInfo	N included in DB4: Epistemonikos	N included in DB6: EMBASE	N included in DB7: TRIP	N included in DB1 + refs	N by ref-checking	N not included in DB1	N not included in DB1 + ref-checking	of which included in DB	N SRs not included in 6 DBs + refs	N in DB 2	N in DB 3	N in DB 4	N in DB 6	N in DB 7			MEDL	CIN	EMB	PSI	TRIP	EPIS	Refs	all DB + Refs		ME + Refs	ME + Refs + CIN	ME + Refs + EMB	ME + Refs + PSI	ME + Refs + TRIP	ME + Refs + EPIS	Refs	all DB + Refs
Huguet 2009	1	Medline	Ja	2	2	0	0	1	2	2	2	0	0	0	0	0	0	0	0	0	0			1	0	1	0	1	0.5	0	1		1	1	1	1	1	1	0	1
Keus 2010	1	Cochrane (SR)	Nein	3	3	3	0	3	3	2	3	0	0	0	0	0	0	0	0	0	0			1	1	1	0	0.666667	1	0	1		1	1	1	1	1	1	0	1
Heighes 2010	2	Medline, Embase	Ja	5	5	4	0	5	5	5	5	0	0	0	0	0	0	0	0	0	0			1	0.8	1	0	1	1	0	1		1	1	1	1	1	1	0	1
Kumar 2010	2	PubMed, Cochrane (SR)	Nein	10	10	2	0	10	9	6	10	0	0	0	0	0	0	0	0	0	0			1	0.2	0.9	0	0.6	1	0	1		1	1	1	1	1	1	0	1
Ryan 2011	2	Cochrane (SR), DARE	Nein	38	37	20	4	29	36	29	37	0	1	1	1	0	0	0	1	1	1			0.973684	0.526316	0.947368	0.105263	0.763158	0.763158	0	1		0.973684	0.973684	1	0.973684	1	1	0	1
Trudeau 2011	2	Medline, Embase	Ja	3	2	2	0	0	2	0	2	0	1	1	0	1	0	0	0	0	0			0.666667	0.666667	0.666667	0	0	0	0	0.666667		0.666667	0.666667	0.666667	0.666667	0.666667	0.666667	0	0.666667
Black 2011	3	PubMed,Embase, Cochrane	Ja	53	46	22	7	51	44	29	47	1	7	6	5	1	0	1	4	2	2			0.867925	0.415094	0.830189	0.132075	0.54717	0.962264	0.0188679	0.981132		0.886792	0.886792	0.924528	0.90566	0.924528	0.962264	0.0188679	0.981132
Brouwers 2011	3	CADTH-EPOC, Health Systems Evidence, McMaster KT+	Nein	34	34	22	0	31	31	22	34	0	0	0	0	0	0	0	0	0	0			1	0.647059	0.911765	0	0.647059	0.911765	0	1		1	1	1	1	1	1	0	1
De Niet 2009	3	PubMed, Cochrane (SR), DARE	Nein	16	15	9	8	14	10	14	16	1	1	0	0	0	0	0	0	0	0			0.9375	0.5625	0.625	0.5	0.875	0.875	0.0625	1		1	1	1	1	1	1	0.0625	1
De Vet 2010	3	PubMed, Embase, PsychINFO	Nein	17	17	11	10	15	16	0	17	0	0	0	0	0	0	0	0	0	0			1	0.647059	0.941176	0.588235	0	0.882353	0	1		1	1	1	1	1	1	0	1
Diener 2010	3	PubMed, Embase, Cochrane (Trials)	Nein	6	6	0	0	5	5	4	6	0	0	0	0	0	0	0	0	0	0			1	0	0.833333	0	0.666667	0.833333	0	1		1	1	1	1	1	1	0	1
LBI 2011 HTA	3	Embase, Medline, Cochrane	Ja	6	4	0	0	4	4	2	5	1	2	1	1	0	0	0	1	0	0			0.666667	0	0.666667	0	0.333333	0.666667	0.166667	1		0.833333	0.833333	0.833333	0.833333	0.833333	1	0.166667	1
Lenz 2009	3	Cochrane, PubMed, HTA	Ja	27	27	9	1	17	27	1	27	0	0	0	0	0	0	0	0	0	0			1	0.333333	1	0.037037	0.037037	0.62963	0	1		1	1	1	1	1	1	0	1
List 2010	3	PubMed, Cochrane, Bandolier	Ja	29	27	14	1	18	22	13	28	1	2	1	1	0	0	0	1	0	1			0.931034	0.482759	0.758621	0.0344828	0.448276	0.62069	0.0344828	1		0.965517	0.965517	0.965517	0.965517	1	1	0.0344828	1
Minozzi 2010	3	Medline, Embase, CINAHL	Ja	5	5	2	3	5	4	1	5	0	0	0	0	0	0	0	0	0	0			1	0.4	0.8	0.6	0.2	1	0	1		1	1	1	1	1	1	0	1
Peters 2009	3	Pubmed, PsycINFO, ERIC	Ja	55	38	25	40	52	42	16	48	10	17	7	7	0	2	3	6	0	1			0.690909	0.454545	0.763636	0.727273	0.290909	0.945455	0.181818	1		0.872727	0.909091	0.872727	0.927273	0.890909	0.981818	0.181818	1
Smith 2009a acupuncture pregnancy	3	PubMed, CINAHL, Cochrane	Nein	8	8	3	0	7	8	7	8	0	0	0	0	0	0	0	0	0	0			1	0.375	1	0	0.875	0.875	0	1		1	1	1	1	1	1	0	1
Smith 2010	3	Pubmed, CINAHL, Cochrane	Nein	6	6	1	0	5	5	5	6	0	0	0	0	0	0	0	0	0	0			1	0.166667	0.833333	0	0.833333	0.833333	0	1		1	1	1	1	1	1	0	1
van der Feltz-Cornelis 2011	3	Pubmed, Cochrane, DARE	Ja	6	5	5	0	6	6	2	5	0	1	1	1	0	0	0	1	1	0			0.833333	0.833333	1	0	0.333333	1	0	1		0.833333	0.833333	1	0.833333	0.833333	1	0	1
Andersen 2011	4	PubMed, Embase, CINAHL, Web of Science	Ja	17	15	11	5	17	14	3	16	1	2	1	1	0	0	0	1	0	0			0.882353	0.647059	0.823529	0.294118	0.176471	1	0.0588235	1		0.941176	0.941176	0.941176	0.941176	0.941176	1	0.0588235	1
Berkhof 2010	4	PubMed, PsychINFO, CINAHL, Cochrane	Nein	11	9	4	5	8	4	4	11	2	2	0	0	0	0	0	0	0	0			0.818182	0.363636	0.363636	0.454545	0.363636	0.727273	0.181818	1		1	1	1	1	1	1	0.181818	1
Damen 2011	4	Medline Ovid, Embase, ERIC, RDRB Databases	Ja	31	31	11	0	21	30	3	31	0	0	0	0	0	0	0	0	0	0			1	0.354839	0.967742	0	0.0967742	0.677419	0	1		1	1	1	1	1	1	0	1
Ernst 2011c CAM RA OA	4	Medline, Embase, Amed, Cochrane	Ja	5	5	2	0	5	5	1	5	0	0	0	0	0	0	0	0	0	0			1	0.4	1	0	0.2	1	0	1		1	1	1	1	1	1	0	1
Hopton 2010	4	Ovid Medline, Allied and Complementary Medicine database, Cochrane, Web of Science	Ja	8	8	4	2	8	7	6	8	0	0	0	0	0	0	0	0	0	0			1	0.5	0.875	0.25	0.75	1	0	1		1	1	1	1	1	1	0	1
Lakke 2009	4	Medline, CINAHL, Embase, PsychINFO	Ja	9	9	5	2	6	9	0	9	0	0	0	0	0	0	0	0	0	0			1	0.555556	1	0.222222	0	0.666667	0	1		1	1	1	1	1	1	0	1
Melnik 2010	4	Medline, Cochrane (Trials), Embase, Lilacs,	Ja	7	7	7	1	6	7	5	7	0	0	0	0	0	0	0	0	0	0			1	1	1	0.142857	0.714286	0.857143	0	1		1	1	1	1	1	1	0	1
Mungpaisan 2010	4	Cochrane (Trials), Medline, Embase, PsycINFO	Ja	2	2	1	2	2	2	2	2	0	0	0	0	0	0	0	0	0	0			1	0.5	1	1	1	1	0	1		1	1	1	1	1	1	0	1
Posadzki 2011a	4	Medline, Embase, AMED, Cochrane	Nein	44	41	27	2	41	38	20	42	1	3	2	2	0	1	0	2	0	1			0.931818	0.613636	0.863636	0.0454545	0.454545	0.931818	0.0227273	1		0.954545	0.977273	0.954545	0.954545	0.977273	1	0.0227273	1
Salvo 2011	4	Medline, Web of Science, DARE, SCOPUS	Nein	29	28	12	0	29	27	18	28	0	1	1	1	0	0	0	1	1	0			0.965517	0.413793	0.931034	0	0.62069	1	0	1		0.965517	0.965517	1	0.965517	0.965517	1	0	1
Schneider Chafen 2010	4	PubMed, Cochrane (SR,Trials), DARE	Nein	1	1	0	0	0	1	0	1	0	0	0	0	0	0	0	0	0	0			1	0	1	0	0	0	0	1		1	1	1	1	1	1	0	1
van Achterberg 2010	4	Pubmed, CINAHL, PsycINFO, Cochrane (SR)	Nein	23	22	12	4	20	23	19	23	1	1	0	0	0	0	0	0	0	0			0.956522	0.521739	1	0.173913	0.826087	0.869565	0.0434783	1		1	1	1	1	1	1	0.0434783	1
Clar 2010 HTA	5	Cochrane, Medline, Embase, PsychINFO, Web of Science	Ja	12	10	7	0	11	8	9	11	1	2	1	1	0	1	0	1	1	1			0.833333	0.583333	0.666667	0	0.75	0.916667	0.0833333	1		0.916667	1	1	0.916667	1	1	0.0833333	1
Greaves 2011	5	Medline, Embase, CINAHL, PsychINFO, Cochrane	Ja	29	29	18	10	28	27	23	29	0	0	0	0	0	0	0	0	0	0			1	0.62069	0.931034	0.344828	0.793103	0.965517	0	1		1	1	1	1	1	1	0	1
IQWIG 2009a HTA	5	Embase, Medline, Cochrane (SR), Dare, HTA	Ja	7	7	3	0	4	7	4	7	0	0	0	0	0	0	0	0	0	0			1	0.428571	1	0	0.571429	0.571429	0	1		1	1	1	1	1	1	0	1
Khambalia 2011	5	PubMed, Medline, Embase, PsychINFO, Cochrane (SR)	Ja	8	7	2	4	8	7	4	7	0	1	1	1	0	0	1	1	0	1			0.875	0.25	0.875	0.5	0.5	1	0	1		0.875	0.875	0.875	1	1	1	0	1
Matheson 2011	5	Medline, Embase, CINAHL, Current Contents, PsycINFO	Ja	24	24	5	18	16	21	1	24	0	0	0	0	0	0	0	0	0	0			1	0.208333	0.875	0.75	0.0416667	0.666667	0	1		1	1	1	1	1	1	0	1
Matyas 2011	5	Embase, Medline, Chochrane (HTA, SR), DARE	Nein	7	7	3	0	6	7	4	7	0	0	0	0	0	0	0	0	0	0			1	0.428571	1	0	0.571429	0.857143	0	1		1	1	1	1	1	1	0	1
O´Connor 2009	5	Medline, Cochrane (Trials, SR), DARE, PsychINFO	Ja	28	23	7	20	13	23	8	27	4	5	1	1	0	0	1	1	1	0			0.821429	0.25	0.821429	0.714286	0.285714	0.464286	0.142857	1		0.964286	0.964286	1	1	0.964286	1	0.142857	1
Onakpoya 2011	5	Medline, Embase, Cochrane, Amed, CINAHL	Ja	9	9	5	0	7	8	5	9	0	0	0	0	0	0	0	0	0	0			1	0.555556	0.888889	0	0.555556	0.777778	0	1		1	1	1	1	1	1	0	1
Oxman 2009	5	Cochrane (SR), DARE, Embase, Medline, PubMed	Ja	13	12	6	2	12	11	6	12	0	1	1	1	0	0	0	1	0	1			0.923077	0.461538	0.846154	0.153846	0.461538	0.923077	0	1		0.923077	0.923077	0.923077	0.923077	1	1	0	1
Smith 2009b preterm birth	5	Medline, Embase, CINAHL, Cochrane, Science Citation Index	Ja	22	22	7	0	20	22	17	22	0	0	0	0	0	0	0	0	0	0			1	0.318182	1	0	0.772727	0.909091	0	1		1	1	1	1	1	1	0	1
Ernst 2011d CAM sex	6	Medline, Embase, Amed, DARE, CINAHL, Cochrane	Ja	4	4	0	0	4	4	3	4	0	0	0	0	0	0	0	0	0	0			1	0	1	0	0.75	1	0	1		1	1	1	1	1	1	0	1
Gibson 2011	6	CRD Wider Public Health database, Cochrane (SR), Criminal Justice Abstracts database, DARE, Campbell Collaboration Database , Evidence for Policy and Practice Information and Coordinating Centre database	Ja	5	4	3	2	5	4	3	4	0	1	1	1	0	0	0	1	0	0			0.8	0.6	0.8	0.4	0.6	1	0	1		0.8	0.8	0.8	0.8	0.8	1	0	1
IQWIG 2011a HTA	6	Medline, Embase, Cochrane (Trials, SR), DARE, HTA,	Ja	2	2	0	0	2	1	2	2	0	0	0	0	0	0	0	0	0	0			1	0	0.5	0	1	1	0	1		1	1	1	1	1	1	0	1
IQWIG 2011b neck cancer HTA	6	Medline, Embase, Cochrane (Trials, SR), DARE, HTA,	Ja	2	2	0	0	2	1	2	2	0	0	0	0	0	0	0	0	0	0			1	0	0.5	0	1	1	0	1		1	1	1	1	1	1	0	1
Kamioka 2010	6	Cochrane (SR), PubMed, CINAHL, Web of Science, Jdream II, Ichushi-Web	Nein	6	6	4	0	4	6	5	6	0	0	0	0	0	0	0	0	0	0			1	0.666667	1	0	0.833333	0.666667	0	1		1	1	1	1	1	1	0	1
Kang 2011	6	PubMed, Cochrane, Korean DBs (4)	Ja	16	16	7	0	16	9	9	16	0	0	0	0	0	0	0	0	0	0			1	0.4375	0.5625	0	0.5625	1	0	1		1	1	1	1	1	1	0	1
Matheson 2010	6	Medline, Embase, CINAHL, Current Contents, PsycINFO, Cochrane	Ja	5	5	1	2	5	5	4	5	0	0	0	0	0	0	0	0	0	0			1	0.2	1	0.4	0.8	1	0	1		1	1	1	1	1	1	0	1
Oestergaard 2011	6	PubMed, Embase, International Pharmaceutical Abstracts, Web of Science, PsycINFO, Cochrane	Ja	19	18	5	12	11	15	9	19	1	1	0	0	0	0	0	0	0	0			0.947368	0.263158	0.789474	0.631579	0.473684	0.578947	0.0526316	1		1	1	1	1	1	1	0.0526316	1
Palmateer 2010	6	CINAHL, Cochrane, Embase, IBSS, Medline, PsychINFO	Ja	5	3	0	2	3	3	2	3	0	2	2	2	0	0	0	2	0	0			0.6	0	0.6	0.4	0.4	0.6	0	1		0.6	0.6	0.6	0.6	0.6	1	0	1
Posadzki 2011b headache	6	Medline, Embase, Cochrane, Amed, CINAHL, PsychINFO	Ja	6	6	4	0	6	5	5	6	0	0	0	0	0	0	0	0	0	0			1	0.666667	0.833333	0	0.833333	1	0	1		1	1	1	1	1	1	0	1
Maniglio 2009	7	Amed, Cochrane (SR), EBSCO, Education Resources Information Center, Medline, PsychINFO, Science Direct	Ja	14	12	4	12	10	12	2	14	2	2	0	0	0	0	0	0	0	0			0.857143	0.285714	0.857143	0.857143	0.142857	0.714286	0.142857	1		1	1	1	1	1	1	0.142857	1
Maniglio 2010	7	Amed, Cochrane (SR), EBSCO, Education Resources Information Center, Medline, PsychINFO, Science Direct	Ja	4	3	1	3	2	3	0	4	1	1	0	0	0	0	0	0	0	0			0.75	0.25	0.75	0.75	0	0.5	0.25	1		1	1	1	1	1	1	0.25	1
Moe 2009	7	Cochrane (SR), DARE, Medline, Embase, PEDro, PsychINFO, CINAHL	Ja	4	4	1	4	4	4	4	4	0	0	0	0	0	0	0	0	0	0			1	0.25	1	1	1	1	0	1		1	1	1	1	1	1	0	1
Monasta 2010	7	Medline, Embase, Web of Science, Cochrane (Trials), DARE, CINAHL, PsychINFO	Nein	22	21	10	0	11	19	3	21	0	1	1	0	1	0	0	0	0	0			0.954545	0.454545	0.863636	0	0.136364	0.5	0	0.954545		0.954545	0.954545	0.954545	0.954545	0.954545	0.954545	0	0.954545
Safron 2011a environ	7	PsycINFO, PsychArticles, Health Source: Nursing/Academic Edition, Medline, Cochrane (SR), ScienceDirect, Ovid databases	Ja	8	8	5	1	8	7	1	8	0	0	0	0	0	0	0	0	0	0			1	0.625	0.875	0.125	0.125	1	0	1		1	1	1	1	1	1	0	1
Safron 2011b obesity	7	PsycINFO, PsychArticles, Health Source: Nursing/Academic Edition, Medline, Cochrane (SR), ScienceDirect, Ovid databases	Ja	17	15	6	8	17	15	10	15	0	2	2	2	0	0	1	2	0	1			0.882353	0.352941	0.882353	0.470588	0.588235	1	0	1		0.882353	0.882353	0.882353	0.941176	0.941176	1	0	1
Terry 2012	7	Medline, PsychINFO, Embase, CINAHL, BNI, Amed, Cochrane (Trials)	Ja	5	5	0	0	5	4	2	5	0	0	0	0	0	0	0	0	0	0			1	0	0.8	0	0.4	1	0	1		1	1	1	1	1	1	0	1
Australia MSAC 2009a lymphoma HTA	8	Embase, Medline, Cochrane (SR, Trials), DARE, NHS EED, HTA, Cochrane Methodology Register	Ja	6	5	1	0	5	3	5	6	1	1	0	0	0	0	0	0	0	0			0.833333	0.166667	0.5	0	0.833333	0.833333	0.166667	1		1	1	1	1	1	1	0.166667	1
Australia MSAC 2009b HPV HTA	8	INAHATA, EED, DARE, HTA, Cochrane (SR, Trials), Embase, Medline	Ja	4	2	1	0	3	2	2	2	0	2	2	2	0	0	0	2	0	1			0.5	0.25	0.5	0	0.5	0.75	0	1		0.5	0.5	0.5	0.5	0.75	1	0	1
Australia MSAC 2010a cervical cancer HTA	8	Embase, Medline, Cochrane (SR, Trials), DARE, NHS EED, HTA, Cochrane Methodology Register	Ja	4	3	0	0	4	2	4	3	0	1	1	1	0	0	0	1	0	1			0.75	0	0.5	0	1	1	0	1		0.75	0.75	0.75	0.75	1	1	0	1
Australia MSAC 2010b PET glioma HTA	8	Embase, Medline, Cochrane (SR, Trials), DARE, NHS EED, HTA, Cochrane Methodology Register	Ja	3	2	0	0	3	0	3	2	0	1	1	1	0	0	0	1	0	1			0.666667	0	0	0	1	1	0	1		0.666667	0.666667	0.666667	0.666667	1	1	0	1
Australia MSAC 2010c myocardial HTA	8	Embase, Medline, Cochrane (SR, Trials), DARE, NHS EED, HTA, Cochrane Methodology Register	Ja	6	3	0	0	4	2	3	3	0	3	3	3	0	0	0	3	0	3			0.5	0	0.333333	0	0.5	0.666667	0	1		0.5	0.5	0.5	0.5	1	1	0	1
Jepson 2010	8	CDSR, DARE, AMED, ERIC, Cinahl, EmBase, Medline, PsycINFO	Nein	103	89	55	31	94	88	90	93	4	14	10	9	1	1	3	9	1	6			0.864078	0.533981	0.854369	0.300971	0.873786	0.912621	0.038835	0.990291		0.902913	0.912621	0.912621	0.932039	0.961165	0.990291	0.038835	0.990291
Swinkels 2009	8	SPORTDiscus, Amed, Medline, Embase, CINAHL, DARE, PEDro, Chochrane (SR)	Ja	4	3	4	0	4	2	1	3	0	1	1	1	0	1	0	1	0	0			0.75	1	0.5	0	0.25	1	0	1		0.75	1	0.75	0.75	0.75	1	0	1
Beattie 2011	9	Medline, CINAHL, BNI & Archive, Embase, Dare, Cochrane (SR, Trials), MRCT, FADE	Ja	5	5	3	0	4	4	4	5	0	0	0	0	0	0	0	0	0	0			1	0.6	0.8	0	0.8	0.8	0	1		1	1	1	1	1	1	0	1
Spearing 2011	10	PubMED, CINAHL, Embase, PEDro, PsycINFO, EconLit, Lexis, ABI/INFORM, Cochrane, AHRQ EPC	Ja	11	11	6	1	10	11	2	11	0	0	0	0	0	0	0	0	0	0			1	0.545455	1	0.0909091	0.181818	0.909091	0	1		1	1	1	1	1	1	0	1
Zwicker 2010	10	Amed, Cochrane (SR), CINAHL, DARE, Embase, ERIC, Medline. PEDro, PsychINFO, SPORTDiscus	Nein	5	4	5	1	5	4	3	5	1	1	0	0	0	0	0	0	0	0			0.8	1	0.8	0.2	0.6	1	0.2	1		1	1	1	1	1	1	0.2	1
Ernst 2010b acupressure	11	Medline, Embase, CINAHL, Cochrane, Amed, Korean+Chinese DBs (6)	Nein	7	6	5	0	7	7	2	6	0	1	1	1	0	1	0	1	1	1			0.857143	0.714286	1	0	0.285714	1	0	1		0.857143	1	1	0.857143	1	1	0	1
Flodgren 2011	11	Cochrane (SR) , DARE, TRIP, Medline, Embase, Science Citation Index, Social Science Citation Index, NHS EED, HEED, EconLit, Program in Policy Decision-Making	Ja	4	4	3	0	3	3	3	4	0	0	0	0	0	0	0	0	0	0			1	0.75	0.75	0	0.75	0.75	0	1		1	1	1	1	1	1	0	1
Savard 2011	11	Medline, Embase, Cochrane (SR), DARE, NHS EED, NHS HTA, Ageline, Amed, SCOPUS, Web of Science, CINAHL	Ja	15	15	7	1	15	14	13	15	0	0	0	0	0	0	0	0	0	0			1	0.466667	0.933333	0.0666667	0.866667	1	0	1		1	1	1	1	1	1	0	1
Ernst 2010a ayurvedic	12	Medline, Embase, Amed, CINAHL, Cochrane, Korean + Chinese DBs (7)	Ja	5	5	4	1	5	5	5	5	0	0	0	0	0	0	0	0	0	0			1	0.8	1	0.2	1	1	0	1		1	1	1	1	1	1	0	1
Ernst 2010d yoga	12	Medline, Embase, Amed, CINAHL, Cochrane, Korean + Chinese DBs (7)	Ja	18	16	9	6	11	16	7	16	0	2	2	1	1	0	1	0	1	0			0.888889	0.5	0.888889	0.333333	0.388889	0.611111	0	0.944444		0.888889	0.888889	0.944444	0.944444	0.888889	0.888889	0	0.944444
IQWIG 2009b PET-CT HTA	12	Embase, Medline, Cochrane (Trials, SR), DARE, SciSearch, HTA, NHS EED, IHTA, HSTAT, TRIP, DAHTA	Ja	11	5	1	0	9	3	10	9	4	6	2	2	0	0	0	2	0	2			0.454545	0.0909091	0.272727	0	0.909091	0.818182	0.363636	1		0.818182	0.818182	0.818182	0.818182	1	1	0.363636	1
Ernst 2011a acupuncture depression	13	Medline, Embase, Amed, CINAHL, Health Technology Assessments, DARE, Cochrane, 5 Korean medical DBs, 1 Chinese DB (CNKI)	Ja	9	6	2	4	9	8	3	6	0	3	3	3	0	0	1	3	2	0			0.666667	0.222222	0.888889	0.444444	0.333333	1	0	1		0.666667	0.666667	0.888889	0.777778	0.666667	1	0	1
Ernst 2011b acu insomnia	13	Medline, Embase, Amed, CINAHL, HTA Database, DARE, Cochrane, Korean+Chinese DBs (6)	Ja	8	8	5	3	8	5	8	8	0	0	0	0	0	0	0	0	0	0			1	0.625	0.625	0.375	1	1	0	1		1	1	1	1	1	1	0	1
Lee 2011	13	Medline, Embase, Amed, CINAHL, Cochrane, Korean DBs (6), Chinese DBs (2)	Ja	5	4	1	1	4	4	1	5	1	1	0	0	0	0	0	0	0	0			0.8	0.2	0.8	0.2	0.2	0.8	0.2	1		1	1	1	1	1	1	0.2	1
Ekeland 2010	14	ACM Digital Library, British Nursing Index, Cochrane, DARE, HTA Database, CSA, Ovid Medline, Embase, HSTAT, INAHATA, PsychINFO, PubMed, TIE, Web of Science	Nein	78	66	30	33	77	63	38	71	5	12	7	7	0	2	2	7	1	4			0.846154	0.384615	0.807692	0.423077	0.487179	0.987179	0.0641026	1		0.910256	0.935897	0.923077	0.935897	0.961538	1	0.0641026	1
Mikton 2009	14	Medline, PsychINFO, Embase, CINAHL, Social Sciences Citation Index, Science Citation Index, LILACS, ERIC, NCJRS, Campbell Library, Cochrane Library, WorldWideScience, KoreaMed, IndMED	Ja	14	8	4	7	14	8	3	9	1	6	5	5	0	1	2	5	0	0			0.571429	0.285714	0.571429	0.5	0.214286	1	0.0714286	1		0.642857	0.714286	0.642857	0.785714	0.642857	1	0.0714286	1
Ernst 2010c acupuncture rheuma	15	Medline, Embase, Amed, CINAHL, HTA Database, DARE, Cochrane, Korean DBs (6), Chinese DBs (2)	Ja	25	24	14	1	24	23	16	24	0	1	1	1	0	0	0	1	0	0			0.96	0.56	0.92	0.04	0.64	0.96	0	1		0.96	0.96	0.96	0.96	0.96	1	0	1
Tamayo-Velazquez 2010	16	Cochrane Library (SR, Trials), DARE, NHSEED, HTA Database, Medline, TRIP, CINAHL, PsychINFO; Embase, Social Sciences Citation Index, Science Citation Index, ERIC, LILACS, CSIC Database, SCOPUS	Ja	7	6	5	2	7	6	4	6	0	1	1	1	0	0	0	1	0	1			0.857143	0.714286	0.857143	0.285714	0.571429	1	0	1		0.857143	0.857143	0.857143	0.857143	1	1	0	1
Hillberg 2011	17	Campbell Collaboration Database, CRD Wider Public Health database, Cochrane, CINAHL, Cambridge Scientific Abstracts, Applied Social Science Index and Abstracts, Education Resources Information Center, Social Services Abstracts , Sociological Abstracts, Embase, Ovid Medline, Sience Direct, Social Service Information Gateway, Swetswise, PsychINFO, Zetoc, Web of Science	Nein	7	5	2	5	4	6	0	7	2	2	0	0	0	0	0	0	0	0			0.714286	0.285714	0.857143	0.714286	0	0.571429	0.285714	1		1	1	1	1	1	1	0.285714	1
DIMDI 2010 rhinitis HTA	21	Medline, Embase, SciSearch, Social SciSearch, Amed, BIOSIS, CAB Abstracts, CCMed, Derwent Drug File, GLOBAL Health, GMS, ISTPB+ISTP/ISSHP, MEDIKAT, ETHMED, INAHTA, DAHTA, DARE, NHS-EED, SOMED, Cochrane (Trials, SR)	Ja	4	3	3	0	3	4	2	3	0	1	1	1	0	1	0	0	1	0			0.75	0.75	1	0	0.5	0.75	0	1		0.75	1	1	0.75	0.75	0.75	0	1
DIMDI 2011a angina pectoris HTA	23	CCMed, Cochrane (SR, Trials), DAHTA, GMS, GMS Meetings, DARE, INAHTA, SOMED, Medline, MEDIKAT, ETHMED, HECLINET, CAB Abstracts, Amed, NHS-EED, IPA, BIOSIS, Embase, Derwent Drug Backlife, Derwent Drug File, ISTPB+ISTP/ISSHP, SciSearch	Ja	7	7	5	0	7	6	7	7	0	0	0	0	0	0	0	0	0	0			1	0.714286	0.857143	0	1	1	0	1		1	1	1	1	1	1	0	1
DIMDI 2011b IGEL HTA	23	CCMed, Cochrane (SR, Trials), DAHTA, GMS, GMS Meetings, DARE, INAHTA, SOMED, Medline, MEDIKAT, ETHMED, HECLINET, CAB Abstracts, Amed, NHS-EED, IPA, BIOSIS, Embase, Derwent Drug File, ISTPB+ISTP/ISSHP, SciSearch, Social SciSearch	Ja	13	11	3	0	9	7	8	11	0	2	2	1	1	0	0	1	0	1			0.846154	0.230769	0.538462	0	0.615385	0.692308	0	0.923077		0.846154	0.846154	0.846154	0.846154	0.923077	0.923077	0	0.923077
Seida 2009	25	Academic Search Premier, Amed, BIOSIS, Child Development and Adolescent Studies, CINAHL, Cochrane (SR, Trials), DARE, Dissertation Abstracts, DOAJ–Directory of Open Access Journals, Embase, ERIC, HTA Database, LILACS, Linguistics and Language Behavior Abstracts, Medline, Medline (in Process and other non-indexed), NHS Economic Evaluation Database, NLM Gateway, OCLC Papers First and OCLC Proceedin…	Ja	12	8	3	5	11	8	6	10	2	4	2	2	0	0	1	2	0	1			0.666667	0.25	0.666667	0.416667	0.5	0.916667	0.166667	1		0.833333	0.833333	0.833333	0.916667	0.916667	1	0.166667	1
				1219	1093	545	299	1044	1020	641	1142	49	126	77	71	6	11	17	67	14	32			0.896637	0.447088	0.836751	0.245283	0.525841	0.85644	0.0401969	0.995078		0.936833	0.945857	0.948318	0.950779	0.963084	0.991797	0.0401969	0.995078
																							1-3 DBs searched
																			0.77907				weighted mean	0.902736	0.468085	0.854103	0.224924	0.486322	0.844985	0.0425532	0.993921		0.945289	0.951368	0.957447	0.957447	0.960486	0.987842	0.0425532	0.993921
																							weighted SD	0.116432	0.168153	0.104602	0.278653	0.267928	0.153144	0.0676338	0.0321491		0.063169	0.0573779	0.0586457	0.0521375	0.0580698	0.0339119	0.0676338	0.0321491
			MW:	14.1744	12.7093							0.569767	1.46512	0.895349		0.0697674	0.127907	0.197674		0.162791	0.372093		weighted 95%CI lower	0.890154	0.449915	0.8428	0.194814	0.457371	0.828437	0.0352449	0.990447		0.938463	0.945168	0.95111	0.951813	0.954212	0.984178	0.0352449	0.990447
			von der Gesamtzahl:		0.896637	0.447088	0.245283	0.85644	0.836751	0.525841	0.936833	0.0401969	0.103363	0.0631665	0.0582445	0.00492207							weighted 95% CI upper	0.915317	0.486255	0.865406	0.255034	0.515274	0.861533	0.0498614	0.997395		0.952115	0.957568	0.963784	0.963081	0.966761	0.991506	0.0498614	0.997395
			von den in Medline fehlenden:									0.388889		0.611111
																							Konfidenz	0.0125812	0.01817	0.0113029	0.0301102	0.0289513	0.0165481	0.00730826	0.00347392		0.00682581	0.00620004	0.00633703	0.00563379	0.00627481	0.00366439	0.00730826	0.00347392
																							≥4 DBs searched
																							weighted mean	0.894382	0.439326	0.830337	0.252809	0.540449	0.860674	0.0393258	0.995506		0.933708	0.94382	0.944944	0.948315	0.964045	0.993258	0.0393258	0.995506
																							weighted SD	0.114921	0.183725	0.157327	0.244948	0.276332	0.162617	0.0655883	0.013807		0.0911563	0.0859075	0.0864781	0.0798456	0.069786	0.0251704	0.0655883	0.013807
																							weighted 95%CI lower	0.886832	0.427255	0.820001	0.236716	0.522295	0.849991	0.0350168	0.994599		0.927719	0.938176	0.939262	0.943069	0.95946	0.991605	0.0350168	0.994599
																							weighted 95% CI upper	0.901932	0.451396	0.840673	0.268902	0.558604	0.871358	0.0436349	0.996413		0.939697	0.949464	0.950625	0.95356	0.96863	0.994912	0.0436349	0.996413
																							Konfidenz	0.00755012	0.0120704	0.0103361	0.0160926	0.0181545	0.0106836	0.00430903	0.000907096		0.0059888	0.00564396	0.00568145	0.00524571	0.00458481	0.00165365	0.00430903	0.000907096
																																diff=	0.0115809	0.00754756	0.012503	0.0091322	-0.00355862	-0.00541648	0.00322735	-0.00158465

## Sheet: By other sources
	Infos from the publication				Analysis 1: SRs included in databases							Calculations					Analysis 2: DB-included SR, not included in MEDL+Refs						Results:	Inclusion rates
Overview	N DBs searched	DBs searched	addl. methods*	N SR included	N included in DB1: MEDL	N included in DB2: CINAHL	N included in DB3: PsycInfo	N included in DB4: Epistemonikos	N included in DB6: EMBASE	N included in DB7: TRIP	N included in DB1 + refs	N by ref-checking	N not included in DB1	N not included in DB1 + ref-checking	of which included in DB	N SRs not included in 6 DBs + refs	N in DB 2	N in DB 3	N in DB 4	N in DB 6	N in DB 7			MEDL	CIN	EMB	PSI	TRIP	EPIS	Refs	all DB + Refs		ME + Refs	ME + Refs + CIN	ME + Refs + EMB	ME + Refs + PSI	ME + Refs + TRIP	ME + Refs + EPIS	Refs	all DB + Refs
Andersen 2011	4	PubMed, Embase, CINAHL, Web of Science	Ja	17	15	11	5	17	14	3	16	1	2	1	1	0	0	0	1	0	0			0.882353	0.647059	0.823529	0.294118	0.176471	1	0.0588235	1		0.941176	0.941176	0.941176	0.941176	0.941176	1	0.0588235	1
Australia MSAC 2009a lymphoma HTA	8	Embase, Medline, Cochrane (SR, Trials), DARE, NHS EED, HTA, Cochrane Methodology Register	Ja	6	5	1	0	5	3	5	6	1	1	0	0	0	0	0	0	0	0			0.833333	0.166667	0.5	0	0.833333	0.833333	0.166667	1		1	1	1	1	1	1	0.166667	1
Australia MSAC 2009b HPV HTA	8	INAHATA, EED, DARE, HTA, Cochrane (SR, Trials), Embase, Medline	Ja	4	2	1	0	3	2	2	2	0	2	2	2	0	0	0	2	0	1			0.5	0.25	0.5	0	0.5	0.75	0	1		0.5	0.5	0.5	0.5	0.75	1	0	1
Australia MSAC 2010a cervical cancer HTA	8	Embase, Medline, Cochrane (SR, Trials), DARE, NHS EED, HTA, Cochrane Methodology Register	Ja	4	3	0	0	4	2	4	3	0	1	1	1	0	0	0	1	0	1			0.75	0	0.5	0	1	1	0	1		0.75	0.75	0.75	0.75	1	1	0	1
Australia MSAC 2010b PET glioma HTA	8	Embase, Medline, Cochrane (SR, Trials), DARE, NHS EED, HTA, Cochrane Methodology Register	Ja	3	2	0	0	3	0	3	2	0	1	1	1	0	0	0	1	0	1			0.666667	0	0	0	1	1	0	1		0.666667	0.666667	0.666667	0.666667	1	1	0	1
Australia MSAC 2010c myocardial HTA	8	Embase, Medline, Cochrane (SR, Trials), DARE, NHS EED, HTA, Cochrane Methodology Register	Ja	6	3	0	0	4	2	3	3	0	3	3	3	0	0	0	3	0	3			0.5	0	0.333333	0	0.5	0.666667	0	1		0.5	0.5	0.5	0.5	1	1	0	1
Beattie 2011	9	Medline, CINAHL, BNI & Archive, Embase, Dare, Cochrane (SR, Trials), MRCT, FADE	Ja	5	5	3	0	4	4	4	5	0	0	0	0	0	0	0	0	0	0			1	0.6	0.8	0	0.8	0.8	0	1		1	1	1	1	1	1	0	1
Black 2011	3	PubMed,Embase, Cochrane	Ja	53	46	22	7	51	44	29	47	1	7	6	5	1	0	1	4	2	2			0.867925	0.415094	0.830189	0.132075	0.54717	0.962264	0.0188679	0.981132		0.886792	0.886792	0.924528	0.90566	0.924528	0.962264	0.0188679	0.981132
Clar 2010 HTA	5	Cochrane, Medline, Embase, PsychINFO, Web of Science	Ja	12	10	7	0	11	8	9	11	1	2	1	1	0	1	0	1	1	1			0.833333	0.583333	0.666667	0	0.75	0.916667	0.0833333	1		0.916667	1	1	0.916667	1	1	0.0833333	1
Damen 2011	4	Medline Ovid, Embase, ERIC, RDRB Databases	Ja	31	31	11	0	21	30	3	31	0	0	0	0	0	0	0	0	0	0			1	0.354839	0.967742	0	0.0967742	0.677419	0	1		1	1	1	1	1	1	0	1
DIMDI 2010 rhinitis HTA	21	Medline, Embase, SciSearch, Social SciSearch, Amed, BIOSIS, CAB Abstracts, CCMed, Derwent Drug File, GLOBAL Health, GMS, ISTPB+ISTP/ISSHP, MEDIKAT, ETHMED, INAHTA, DAHTA, DARE, NHS-EED, SOMED, Cochrane (Trials, SR)	Ja	4	3	3	0	3	4	2	3	0	1	1	1	0	1	0	0	1	0			0.75	0.75	1	0	0.5	0.75	0	1		0.75	1	1	0.75	0.75	0.75	0	1
DIMDI 2011a angina pectoris HTA	23	CCMed, Cochrane (SR, Trials), DAHTA, GMS, GMS Meetings, DARE, INAHTA, SOMED, Medline, MEDIKAT, ETHMED, HECLINET, CAB Abstracts, Amed, NHS-EED, IPA, BIOSIS, Embase, Derwent Drug Backlife, Derwent Drug File, ISTPB+ISTP/ISSHP, SciSearch	Ja	7	7	5	0	7	6	7	7	0	0	0	0	0	0	0	0	0	0			1	0.714286	0.857143	0	1	1	0	1		1	1	1	1	1	1	0	1
DIMDI 2011b IGEL HTA	23	CCMed, Cochrane (SR, Trials), DAHTA, GMS, GMS Meetings, DARE, INAHTA, SOMED, Medline, MEDIKAT, ETHMED, HECLINET, CAB Abstracts, Amed, NHS-EED, IPA, BIOSIS, Embase, Derwent Drug File, ISTPB+ISTP/ISSHP, SciSearch, Social SciSearch	Ja	13	11	3	0	9	7	8	11	0	2	2	1	1	0	0	1	0	1			0.846154	0.230769	0.538462	0	0.615385	0.692308	0	0.923077		0.846154	0.846154	0.846154	0.846154	0.923077	0.923077	0	0.923077
Ernst 2010a ayurvedic	12	Medline, Embase, Amed, CINAHL, Cochrane, Korean + Chinese DBs (7)	Ja	5	5	4	1	5	5	5	5	0	0	0	0	0	0	0	0	0	0			1	0.8	1	0.2	1	1	0	1		1	1	1	1	1	1	0	1
Ernst 2010c acupuncture rheuma	15	Medline, Embase, Amed, CINAHL, HTA Database, DARE, Cochrane, Korean DBs (6), Chinese DBs (2)	Ja	25	24	14	1	24	23	16	24	0	1	1	1	0	0	0	1	0	0			0.96	0.56	0.92	0.04	0.64	0.96	0	1		0.96	0.96	0.96	0.96	0.96	1	0	1
Ernst 2010d yoga	12	Medline, Embase, Amed, CINAHL, Cochrane, Korean + Chinese DBs (7)	Ja	18	16	9	6	11	16	7	16	0	2	2	1	1	0	1	0	1	0			0.888889	0.5	0.888889	0.333333	0.388889	0.611111	0	0.944444		0.888889	0.888889	0.944444	0.944444	0.888889	0.888889	0	0.944444
Ernst 2011a acupuncture depression	13	Medline, Embase, Amed, CINAHL, Health Technology Assessments, DARE, Cochrane, 5 Korean DBs, 1 Chinese DB (CNKI)	Ja	9	6	2	4	9	8	3	6	0	3	3	3	0	0	1	3	2	0			0.666667	0.222222	0.888889	0.444444	0.333333	1	0	1		0.666667	0.666667	0.888889	0.777778	0.666667	1	0	1
Ernst 2011b acu insomnia	13	Medline, Embase, Amed, CINAHL, HTA Database, DARE, Cochrane, Korean+Chinese DBs (6)	Ja	8	8	5	3	8	5	8	8	0	0	0	0	0	0	0	0	0	0			1	0.625	0.625	0.375	1	1	0	1		1	1	1	1	1	1	0	1
Ernst 2011c CAM RA OA	4	Medline, Embase, Amed, Cochrane	Ja	5	5	2	0	5	5	1	5	0	0	0	0	0	0	0	0	0	0			1	0.4	1	0	0.2	1	0	1		1	1	1	1	1	1	0	1
Ernst 2011d CAM sex	6	Medline, Embase, Amed, DARE, CINAHL, Cochrane	Ja	4	4	0	0	4	4	3	4	0	0	0	0	0	0	0	0	0	0			1	0	1	0	0.75	1	0	1		1	1	1	1	1	1	0	1
Flodgren 2011	11	Cochrane (SR) , DARE, TRIP, Medline, Embase, Science Citation Index, Social Science Citation Index, NHS EED, HEED, EconLit, Program in Policy Decision-Making	Ja	4	4	3	0	3	3	3	4	0	0	0	0	0	0	0	0	0	0			1	0.75	0.75	0	0.75	0.75	0	1		1	1	1	1	1	1	0	1
Gibson 2011	6	CRD Wider Public Health database, Cochrane (SR), Criminal Justice Abstracts database, DARE, Campbell Collaboration Database , Evidence for Policy and Practice Information and Coordinating Centre database	Ja	5	4	3	2	5	4	3	4	0	1	1	1	0	0	0	1	0	0			0.8	0.6	0.8	0.4	0.6	1	0	1		0.8	0.8	0.8	0.8	0.8	1	0	1
Greaves 2011	5	Medline, Embase, CINAHL, PsychINFO, Cochrane	Ja	29	29	18	10	28	27	23	29	0	0	0	0	0	0	0	0	0	0			1	0.62069	0.931034	0.344828	0.793103	0.965517	0	1		1	1	1	1	1	1	0	1
Heighes 2010	2	Medline, Embase	Ja	5	5	4	0	5	5	5	5	0	0	0	0	0	0	0	0	0	0			1	0.8	1	0	1	1	0	1		1	1	1	1	1	1	0	1
Hopton 2010	4	Ovid Medline, Allied and Complementary Medicine database, Cochrane, Web of Science	Ja	8	8	4	2	8	7	6	8	0	0	0	0	0	0	0	0	0	0			1	0.5	0.875	0.25	0.75	1	0	1		1	1	1	1	1	1	0	1
Huguet 2009	1	Medline	Ja	2	2	0	0	1	2	2	2	0	0	0	0	0	0	0	0	0	0			1	0	1	0	1	0.5	0	1		1	1	1	1	1	1	0	1
IQWIG 2009a HTA	5	Embase, Medline, Cochrane (SR), Dare, HTA	Ja	7	7	3	0	4	7	4	7	0	0	0	0	0	0	0	0	0	0			1	0.428571	1	0	0.571429	0.571429	0	1		1	1	1	1	1	1	0	1
IQWIG 2009b PET-CT HTA	12	Embase, Medline, Cochrane (Trials, SR), DARE, SciSearch, HTA, NHS EED, IHTA, HSTAT, TRIP, DAHTA	Ja	11	5	1	0	9	3	10	9	4	6	2	2	0	0	0	2	0	2			0.454545	0.0909091	0.272727	0	0.909091	0.818182	0.363636	1		0.818182	0.818182	0.818182	0.818182	1	1	0.363636	1
IQWIG 2011a HTA	6	Medline, Embase, Cochrane (Trials, SR), DARE, HTA,	Ja	2	2	0	0	2	1	2	2	0	0	0	0	0	0	0	0	0	0			1	0	0.5	0	1	1	0	1		1	1	1	1	1	1	0	1
IQWIG 2011b neck cancer HTA	6	Medline, Embase, Cochrane (Trials, SR), DARE, HTA,	Ja	2	2	0	0	2	1	2	2	0	0	0	0	0	0	0	0	0	0			1	0	0.5	0	1	1	0	1		1	1	1	1	1	1	0	1
Kang 2011	6	PubMed, Cochrane, Korean DBs (4)	Ja	16	16	7	0	16	9	9	16	0	0	0	0	0	0	0	0	0	0			1	0.4375	0.5625	0	0.5625	1	0	1		1	1	1	1	1	1	0	1
Khambalia 2011	5	PubMed, Medline, Embase, PsychINFO, Cochrane (SR)	Ja	8	7	2	4	8	7	4	7	0	1	1	1	0	0	1	1	0	1			0.875	0.25	0.875	0.5	0.5	1	0	1		0.875	0.875	0.875	1	1	1	0	1
Lakke 2009	4	Medline, CINAHL, Embase, PsychINFO	Ja	9	9	5	2	6	9	0	9	0	0	0	0	0	0	0	0	0	0			1	0.555556	1	0.222222	0	0.666667	0	1		1	1	1	1	1	1	0	1
LBI 2011 HTA	3	Embase, Medline, Cochrane	Ja	6	4	0	0	4	4	2	5	1	2	1	1	0	0	0	1	0	0			0.666667	0	0.666667	0	0.333333	0.666667	0.166667	1		0.833333	0.833333	0.833333	0.833333	0.833333	1	0.166667	1
Lee 2011	13	Medline, Embase, Amed, CINAHL, Cochrane, Korean DBs (6), Chinese DBs (2)	Ja	5	4	1	1	4	4	1	5	1	1	0	0	0	0	0	0	0	0			0.8	0.2	0.8	0.2	0.2	0.8	0.2	1		1	1	1	1	1	1	0.2	1
Lenz 2009	3	Cochrane, PubMed, HTA	Ja	27	27	9	1	17	27	1	27	0	0	0	0	0	0	0	0	0	0			1	0.333333	1	0.037037	0.037037	0.62963	0	1		1	1	1	1	1	1	0	1
List 2010	3	PubMed, Cochrane, Bandolier	Ja	29	27	14	1	18	22	13	28	1	2	1	1	0	0	0	1	0	1			0.931034	0.482759	0.758621	0.0344828	0.448276	0.62069	0.0344828	1		0.965517	0.965517	0.965517	0.965517	1	1	0.0344828	1
Maniglio 2009	7	Amed, Cochrane (SR), EBSCO, Education Resources Information Center, Medline, PsychINFO, Science Direct	Ja	14	12	4	12	10	12	2	14	2	2	0	0	0	0	0	0	0	0			0.857143	0.285714	0.857143	0.857143	0.142857	0.714286	0.142857	1		1	1	1	1	1	1	0.142857	1
Maniglio 2010	7	Amed, Cochrane (SR), EBSCO, Education Resources Information Center, Medline, PsychINFO, Science Direct	Ja	4	3	1	3	2	3	0	4	1	1	0	0	0	0	0	0	0	0			0.75	0.25	0.75	0.75	0	0.5	0.25	1		1	1	1	1	1	1	0.25	1
Matheson 2010	6	Medline, Embase, CINAHL, Current Contents, PsycINFO, Cochrane	Ja	5	5	1	2	5	5	4	5	0	0	0	0	0	0	0	0	0	0			1	0.2	1	0.4	0.8	1	0	1		1	1	1	1	1	1	0	1
Matheson 2011	5	Medline, Embase, CINAHL, Current Contents, PsycINFO	Ja	24	24	5	18	16	21	1	24	0	0	0	0	0	0	0	0	0	0			1	0.208333	0.875	0.75	0.0416667	0.666667	0	1		1	1	1	1	1	1	0	1
Melnik 2010	4	Medline, Cochrane (Trials), Embase, Lilacs,	Ja	7	7	7	1	6	7	5	7	0	0	0	0	0	0	0	0	0	0			1	1	1	0.142857	0.714286	0.857143	0	1		1	1	1	1	1	1	0	1
Mikton 2009	14	Medline, PsychINFO, Embase, CINAHL, Social Sciences Citation Index, Science Citation Index, LILACS, ERIC, NCJRS, Campbell Library, Cochrane Library, WorldWideScience, KoreaMed, IndMED	Ja	14	8	4	7	14	8	3	9	1	6	5	5	0	1	2	5	0	0			0.571429	0.285714	0.571429	0.5	0.214286	1	0.0714286	1		0.642857	0.714286	0.642857	0.785714	0.642857	1	0.0714286	1
Minozzi 2010	3	Medline, Embase, CINAHL	Ja	5	5	2	3	5	4	1	5	0	0	0	0	0	0	0	0	0	0			1	0.4	0.8	0.6	0.2	1	0	1		1	1	1	1	1	1	0	1
Moe 2009	7	Cochrane (SR), DARE, Medline, Embase, PEDro, PsychINFO, CINAHL	Ja	4	4	1	4	4	4	4	4	0	0	0	0	0	0	0	0	0	0			1	0.25	1	1	1	1	0	1		1	1	1	1	1	1	0	1
Mungpaisan 2010	4	Cochrane (Trials), Medline, Embase, PsycINFO	Ja	2	2	1	2	2	2	2	2	0	0	0	0	0	0	0	0	0	0			1	0.5	1	1	1	1	0	1		1	1	1	1	1	1	0	1
O´Connor 2009	5	Medline, Cochrane (Trials, SR), DARE, PsychINFO	Ja	28	23	7	20	13	23	8	27	4	5	1	1	0	0	1	1	1	0			0.821429	0.25	0.821429	0.714286	0.285714	0.464286	0.142857	1		0.964286	0.964286	1	1	0.964286	1	0.142857	1
Oestergaard 2011	6	PubMed, Embase, International Pharmaceutical Abstracts, Web of Science, PsycINFO, Cochrane	Ja	19	18	5	12	11	15	9	19	1	1	0	0	0	0	0	0	0	0			0.947368	0.263158	0.789474	0.631579	0.473684	0.578947	0.0526316	1		1	1	1	1	1	1	0.0526316	1
Onakpoya 2011	5	Medline, Embase, Cochrane, Amed, CINAHL	Ja	9	9	5	0	7	8	5	9	0	0	0	0	0	0	0	0	0	0			1	0.555556	0.888889	0	0.555556	0.777778	0	1		1	1	1	1	1	1	0	1
Oxman 2009	5	Cochrane (SR), DARE, Embase, Medline, PubMed	Ja	13	12	6	2	12	11	6	12	0	1	1	1	0	0	0	1	0	1			0.923077	0.461538	0.846154	0.153846	0.461538	0.923077	0	1		0.923077	0.923077	0.923077	0.923077	1	1	0	1
Palmateer 2010	6	CINAHL, Cochrane, Embase, IBSS, Medline, PsychINFO	Ja	5	3	0	2	3	3	2	3	0	2	2	2	0	0	0	2	0	0			0.6	0	0.6	0.4	0.4	0.6	0	1		0.6	0.6	0.6	0.6	0.6	1	0	1
Peters 2009	3	Pubmed, PsycINFO, ERIC	Ja	55	38	25	40	52	42	16	48	10	17	7	7	0	2	3	6	0	1			0.690909	0.454545	0.763636	0.727273	0.290909	0.945455	0.181818	1		0.872727	0.909091	0.872727	0.927273	0.890909	0.981818	0.181818	1
Posadzki 2011b headache	6	Medline, Embase, Cochrane, Amed, CINAHL, PsychINFO	Ja	6	6	4	0	6	5	5	6	0	0	0	0	0	0	0	0	0	0			1	0.666667	0.833333	0	0.833333	1	0	1		1	1	1	1	1	1	0	1
Safron 2011a environ	7	PsycINFO, PsychArticles, Health Source: Nursing/Academic Edition, Medline, Cochrane (SR), ScienceDirect, Ovid databases	Ja	8	8	5	1	8	7	1	8	0	0	0	0	0	0	0	0	0	0			1	0.625	0.875	0.125	0.125	1	0	1		1	1	1	1	1	1	0	1
Safron 2011b obesity	7	PsycINFO, PsychArticles, Health Source: Nursing/Academic Edition, Medline, Cochrane (SR), ScienceDirect, Ovid databases	Ja	17	15	6	8	17	15	10	15	0	2	2	2	0	0	1	2	0	1			0.882353	0.352941	0.882353	0.470588	0.588235	1	0	1		0.882353	0.882353	0.882353	0.941176	0.941176	1	0	1
Savard 2011	11	Medline, Embase, Cochrane (SR), DARE, NHS EED, NHS HTA, Ageline, Amed, SCOPUS, Web of Science, CINAHL	Ja	15	15	7	1	15	14	13	15	0	0	0	0	0	0	0	0	0	0			1	0.466667	0.933333	0.0666667	0.866667	1	0	1		1	1	1	1	1	1	0	1
Seida 2009	25	Academic Search Premier, Amed, BIOSIS, Child Development and Adolescent Studies, CINAHL, Cochrane (SR, Trials), DARE, Dissertation Abstracts, DOAJ–Directory of Open Access Journals, Embase, ERIC, HTA Database, LILACS, Linguistics and Language Behavior Abstracts, Medline, Medline (in Process and other non-indexed), NHS Economic Evaluation Database, NLM Gateway, OCLC Papers First and OCLC Proceedin…	Ja	12	8	3	5	11	8	6	10	2	4	2	2	0	0	1	2	0	1			0.666667	0.25	0.666667	0.416667	0.5	0.916667	0.166667	1		0.833333	0.833333	0.833333	0.916667	0.916667	1	0.166667	1
Smith 2009b preterm birth	5	Medline, Embase, CINAHL, Cochrane, Science Citation Index	Ja	22	22	7	0	20	22	17	22	0	0	0	0	0	0	0	0	0	0			1	0.318182	1	0	0.772727	0.909091	0	1		1	1	1	1	1	1	0	1
Spearing 2011	10	PubMED, CINAHL, Embase, PEDro, PsycINFO, EconLit, Lexis, ABI/INFORM, Cochrane, AHRQ EPC	Ja	11	11	6	1	10	11	2	11	0	0	0	0	0	0	0	0	0	0			1	0.545455	1	0.0909091	0.181818	0.909091	0	1		1	1	1	1	1	1	0	1
Swinkels 2009	8	SPORTDiscus, Amed, Medline, Embase, CINAHL, DARE, PEDro, Chochrane (SR)	Ja	4	3	4	0	4	2	1	3	0	1	1	1	0	1	0	1	0	0			0.75	1	0.5	0	0.25	1	0	1		0.75	1	0.75	0.75	0.75	1	0	1
Tamayo-Velazquez 2010	16	Cochrane Library (SR, Trials), DARE, NHSEED, HTA Database, Medline, TRIP, CINAHL, PsychINFO; Embase, Social Sciences Citation Index, Science Citation Index, ERIC, LILACS, CSIC Database, SCOPUS	Ja	7	6	5	2	7	6	4	6	0	1	1	1	0	0	0	1	0	1			0.857143	0.714286	0.857143	0.285714	0.571429	1	0	1		0.857143	0.857143	0.857143	0.857143	1	1	0	1
Terry 2012	7	Medline, PsychINFO, Embase, CINAHL, BNI, Amed, Cochrane (Trials)	Ja	5	5	0	0	5	4	2	5	0	0	0	0	0	0	0	0	0	0			1	0	0.8	0	0.4	1	0	1		1	1	1	1	1	1	0	1
Trudeau 2011	2	Medline, Embase	Ja	3	2	2	0	0	2	0	2	0	1	1	0	1	0	0	0	0	0			0.666667	0.666667	0.666667	0	0	0	0	0.666667		0.666667	0.666667	0.666667	0.666667	0.666667	0.666667	0	0.666667
van der Feltz-Cornelis 2011	3	Pubmed, Cochrane, DARE	Ja	6	5	5	0	6	6	2	5	0	1	1	1	0	0	0	1	1	0			0.833333	0.833333	1	0	0.333333	1	0	1		0.833333	0.833333	1	0.833333	0.833333	1	0	1
Berkhof 2010	4	PubMed, PsychINFO, CINAHL, Cochrane	Nein	11	9	4	5	8	4	4	11	2	2	0	0	0	0	0	0	0	0			0.818182	0.363636	0.363636	0.454545	0.363636	0.727273	0.181818	1		1	1	1	1	1	1	0.181818	1
Brouwers 2011	3	CADTH-EPOC, Health Systems Evidence, McMaster KT+	Nein	34	34	22	0	31	31	22	34	0	0	0	0	0	0	0	0	0	0			1	0.647059	0.911765	0	0.647059	0.911765	0	1		1	1	1	1	1	1	0	1
De Niet 2009	3	PubMed, Cochrane (SR), DARE	Nein	16	15	9	8	14	10	14	16	1	1	0	0	0	0	0	0	0	0			0.9375	0.5625	0.625	0.5	0.875	0.875	0.0625	1		1	1	1	1	1	1	0.0625	1
De Vet 2010	3	PubMed, Embase, PsychINFO	Nein	17	17	11	10	15	16	0	17	0	0	0	0	0	0	0	0	0	0			1	0.647059	0.941176	0.588235	0	0.882353	0	1		1	1	1	1	1	1	0	1
Diener 2010	3	PubMed, Embase, Cochrane (Trials)	Nein	6	6	0	0	5	5	4	6	0	0	0	0	0	0	0	0	0	0			1	0	0.833333	0	0.666667	0.833333	0	1		1	1	1	1	1	1	0	1
Ekeland 2010	14	ACM Digital Library, British Nursing Index, Cochrane, DARE, HTA Database, CSA, Ovid Medline, Embase, HSTAT, INAHATA, PsychINFO, PubMed, TIE, Web of Science	Nein	78	66	30	33	77	63	38	71	5	12	7	7	0	2	2	7	1	4			0.846154	0.384615	0.807692	0.423077	0.487179	0.987179	0.0641026	1		0.910256	0.935897	0.923077	0.935897	0.961538	1	0.0641026	1
Ernst 2010b acupressure	11	Medline, Embase, CINAHL, Cochrane, Amed, Korean+Chinese DBs (6)	Nein	7	6	5	0	7	7	2	6	0	1	1	1	0	1	0	1	1	1			0.857143	0.714286	1	0	0.285714	1	0	1		0.857143	1	1	0.857143	1	1	0	1
Hillberg 2011	17	Campbell Collaboration Database, CRD Wider Public Health database, Cochrane, CINAHL, Cambridge Scientific Abstracts, Applied Social Science Index and Abstracts, Education Resources Information Center, Social Services Abstracts , Sociological Abstracts, Embase, Ovid Medline, Sience Direct, Social Service Information Gateway, Swetswise, PsychINFO, Zetoc, Web of Science	Nein	7	5	2	5	4	6	0	7	2	2	0	0	0	0	0	0	0	0			0.714286	0.285714	0.857143	0.714286	0	0.571429	0.285714	1		1	1	1	1	1	1	0.285714	1
Jepson 2010	8	CDSR, DARE, AMED, ERIC, Cinahl, EmBase, Medline, PsycINFO	Nein	103	89	55	31	94	88	90	93	4	14	10	9	1	1	3	9	1	6			0.864078	0.533981	0.854369	0.300971	0.873786	0.912621	0.038835	0.990291		0.902913	0.912621	0.912621	0.932039	0.961165	0.990291	0.038835	0.990291
Kamioka 2010	6	Cochrane (SR), PubMed, CINAHL, Web of Science, Jdream II, Ichushi-Web	Nein	6	6	4	0	4	6	5	6	0	0	0	0	0	0	0	0	0	0			1	0.666667	1	0	0.833333	0.666667	0	1		1	1	1	1	1	1	0	1
Keus 2010	1	Cochrane (SR)	Nein	3	3	3	0	3	3	2	3	0	0	0	0	0	0	0	0	0	0			1	1	1	0	0.666667	1	0	1		1	1	1	1	1	1	0	1
Kumar 2010	2	PubMed, Cochrane (SR)	Nein	10	10	2	0	10	9	6	10	0	0	0	0	0	0	0	0	0	0			1	0.2	0.9	0	0.6	1	0	1		1	1	1	1	1	1	0	1
Matyas 2011	5	Embase, Medline, Chochrane (HTA, SR), DARE	Nein	7	7	3	0	6	7	4	7	0	0	0	0	0	0	0	0	0	0			1	0.428571	1	0	0.571429	0.857143	0	1		1	1	1	1	1	1	0	1
Monasta 2010	7	Medline, Embase, Web of Science, Cochrane (Trials), DARE, CINAHL, PsychINFO	Nein	22	21	10	0	11	19	3	21	0	1	1	0	1	0	0	0	0	0			0.954545	0.454545	0.863636	0	0.136364	0.5	0	0.954545		0.954545	0.954545	0.954545	0.954545	0.954545	0.954545	0	0.954545
Posadzki 2011a	4	Medline, Embase, AMED, Cochrane	Nein	44	41	27	2	41	38	20	42	1	3	2	2	0	1	0	2	0	1			0.931818	0.613636	0.863636	0.0454545	0.454545	0.931818	0.0227273	1		0.954545	0.977273	0.954545	0.954545	0.977273	1	0.0227273	1
Ryan 2011	2	Cochrane (SR), DARE	Nein	38	37	20	4	29	36	29	37	0	1	1	1	0	0	0	1	1	1			0.973684	0.526316	0.947368	0.105263	0.763158	0.763158	0	1		0.973684	0.973684	1	0.973684	1	1	0	1
Salvo 2011	4	Medline, Web of Science, DARE, SCOPUS	Nein	29	28	12	0	29	27	18	28	0	1	1	1	0	0	0	1	1	0			0.965517	0.413793	0.931034	0	0.62069	1	0	1		0.965517	0.965517	1	0.965517	0.965517	1	0	1
Schneider Chafen 2010	4	PubMed, Cochrane (SR,Trials), DARE	Nein	1	1	0	0	0	1	0	1	0	0	0	0	0	0	0	0	0	0			1	0	1	0	0	0	0	1		1	1	1	1	1	1	0	1
Smith 2009a acupuncture pregnancy	3	PubMed, CINAHL, Cochrane	Nein	8	8	3	0	7	8	7	8	0	0	0	0	0	0	0	0	0	0			1	0.375	1	0	0.875	0.875	0	1		1	1	1	1	1	1	0	1
Smith 2010	3	Pubmed, CINAHL, Cochrane	Nein	6	6	1	0	5	5	5	6	0	0	0	0	0	0	0	0	0	0			1	0.166667	0.833333	0	0.833333	0.833333	0	1		1	1	1	1	1	1	0	1
van Achterberg 2010	4	Pubmed, CINAHL, PsycINFO, Cochrane (SR)	Nein	23	22	12	4	20	23	19	23	1	1	0	0	0	0	0	0	0	0			0.956522	0.521739	1	0.173913	0.826087	0.869565	0.0434783	1		1	1	1	1	1	1	0.0434783	1
Zwicker 2010	10	Amed, Cochrane (SR), CINAHL, DARE, Embase, ERIC, Medline. PEDro, PsychINFO, SPORTDiscus	Nein	5	4	5	1	5	4	3	5	1	1	0	0	0	0	0	0	0	0			0.8	1	0.8	0.2	0.6	1	0.2	1		1	1	1	1	1	1	0.2	1
				1219	1093	545	299	1044	1020	641	1142	49	126	77	71	6	11	17	67	14	32			0.896637	0.447088	0.836751	0.245283	0.525841	0.85644	0.0401969	0.995078		0.936833	0.945857	0.948318	0.950779	0.963084	0.991797	0.0401969	0.995078
																							DBs + other sources										DB1 + second DB + refs; DBs + other sources
																			0.77907				weighted mean	0.883469	0.413279	0.818428	0.265583	0.468835	0.838753	0.0433604	0.99458		0.926829	0.934959	0.939024	0.943089	0.952575	0.98916	0.0433604	0.99458
			Median	8	7	4	1	7	7	4		0	1	0	0	0							weighted SD	0.136692	0.193825	0.162869	0.285114	0.277474	0.176908	0.0752464	0.0250474		0.102238	0.0965578	0.0970615	0.0902805	0.0829239	0.0347155	0.0752464	0.0250474
			MW:	14.1744	12.8118	6.35294	3.50588	12.1395	11.8605	7.45349		0.569767	1.46512	0.895349	0.825581	0.0697674	0.127907	0.197674		0.162791	0.372093		weighted 95%CI lower	0.873607	0.399295	0.806678	0.245012	0.448816	0.82599	0.0379316	0.992773		0.919453	0.927993	0.932022	0.936576	0.946592	0.986655	0.0379316	0.992773
			von der Gesamtzahl:		0.896637	0.447088	0.245283	0.85644	0.836751	0.525841	0.936833	0.0401969	0.103363	0.0631665	0.0582445	0.00492207							weighted 95% CI upper	0.893331	0.427263	0.830179	0.286153	0.488854	0.851517	0.0487893	0.996387		0.934205	0.941926	0.946027	0.949603	0.958557	0.991665	0.0487893	0.996387
			von den in Medline fehlenden:									0.388889		0.611111
																							Konfidenz	0.00986195	0.0139839	0.0117506	0.0205702	0.020019	0.0127634	0.00542882	0.0018071		0.00737616	0.00696638	0.00700272	0.0065135	0.00598273	0.00250463	0.00542882	0.0018071
																							DBs only
																							weighted mean	0.91684	0.49896	0.864865	0.214137	0.613306	0.883576	0.035343	0.995842		0.952183	0.962578	0.962578	0.962578	0.97921	0.995842	0.035343	0.995842
																							weighted SD	0.0663476	0.141862	0.107514	0.195424	0.24716	0.125936	0.0486575	0.00986892		0.0417722	0.0341911	0.0384392	0.0310142	0.0185486	0.00986892	0.0486575	0.00986892
																							weighted 95%CI lower	0.910911	0.486283	0.855257	0.196673	0.591218	0.872321	0.0309947	0.99496		0.94845	0.959522	0.959143	0.959806	0.977552	0.99496	0.0309947	0.99496
																							weighted 95% CI upper	0.922769	0.511638	0.874473	0.231602	0.635393	0.89483	0.0396914	0.996724		0.955916	0.965634	0.966013	0.96535	0.980868	0.996724	0.0396914	0.996724
																							Konfidenz	0.00592926	0.0126778	0.00960819	0.0174644	0.0220879	0.0112545	0.00434836	0.000881952		0.00373304	0.00305555	0.00343519	0.00277163	0.00165763	0.000881952	0.00434836	0.000881952
																																diff=	0.0253537	0.0276186	0.0235536	0.0194885	0.0266355	0.0066821		0.00126205
																																					p=	0.00566736
																																						(computed in R)

## Sheet: By 3 Overview types
	Infos from the publication					Analysis 1: SRs included in databases							Calculations					Analysis 2: DB-included SR, not included in MEDL+Refs						Results:	Inclusion rates
Overview	N DBs searched	DBs searched	addl. methods*	N SR included	HTA /Cochrane /other	N included in DB1: MEDL	N included in DB2: CINAHL	N included in DB3: PsycInfo	N included in DB4: Epistemonikos	N included in DB6: EMBASE	N included in DB7: TRIP	N included in DB1 + refs	N by ref-checking	N not included in DB1	N not included in DB1 + ref-checking	of which included in DB	N SRs not included in 6 DBs + refs	N in DB 2	N in DB 3	N in DB 4	N in DB 6	N in DB 7			MEDL	CIN	EMB	PSI	TRIP	EPIS	all DBs + Refs	Refs		ME + Refs	ME + Refs + CIN	ME + Refs + EMB	ME + Refs + PSI	ME + Refs + TRIP	ME + Refs + EPIS	all DB + Refs		Refs
Australia MSAC 2009a lymphoma HTA	8	Embase, Medline, Cochrane (SR, Trials), DARE, NHS EED, HTA, Cochrane Methodology Register	Ja	6	HTA	5	1	0	5	3	5	6	1	1	0	0	0	0	0	0	0	0			0.833333	0.166667	0.5	0	0.833333	0.833333	1	0.166667		1	1	1	1	1	1	1		0.166667
Australia MSAC 2009b HPV HTA	8	INAHATA, EED, DARE, HTA, Cochrane (SR, Trials), Embase, Medline	Ja	4	HTA	2	1	0	3	2	2	2	0	2	2	2	0	0	0	2	0	1			0.5	0.25	0.5	0	0.5	0.75	1	0		0.5	0.5	0.5	0.5	0.75	1	1		0
Australia MSAC 2010a cervical cancer HTA	8	Embase, Medline, Cochrane (SR, Trials), DARE, NHS EED, HTA, Cochrane Methodology Register	Ja	4	HTA	3	0	0	4	2	4	3	0	1	1	1	0	0	0	1	0	1			0.75	0	0.5	0	1	1	1	0		0.75	0.75	0.75	0.75	1	1	1		0
Australia MSAC 2010b PET glioma HTA	8	Embase, Medline, Cochrane (SR, Trials), DARE, NHS EED, HTA, Cochrane Methodology Register	Ja	3	HTA	2	0	0	3	0	3	2	0	1	1	1	0	0	0	1	0	1			0.666667	0	0	0	1	1	1	0		0.666667	0.666667	0.666667	0.666667	1	1	1		0
Australia MSAC 2010c myocardial HTA	8	Embase, Medline, Cochrane (SR, Trials), DARE, NHS EED, HTA, Cochrane Methodology Register	Ja	6	HTA	3	0	0	4	2	3	3	0	3	3	3	0	0	0	3	0	3			0.5	0	0.333333	0	0.5	0.666667	1	0		0.5	0.5	0.5	0.5	1	1	1		0
Clar 2010 HTA	5	Cochrane, Medline, Embase, PsychINFO, Web of Science	Ja	12	HTA	10	7	0	11	8	9	11	1	2	1	1	0	1	0	1	1	1			0.833333	0.583333	0.666667	0	0.75	0.916667	1	0.0833333		0.916667	1	1	0.916667	1	1	1		0.0833333
DIMDI 2010 rhinitis HTA	21	Medline, Embase, SciSearch, Social SciSearch, Amed, BIOSIS, CAB Abstracts, CCMed, Derwent Drug File, GLOBAL Health, GMS, ISTPB+ISTP/ISSHP, MEDIKAT, ETHMED, INAHTA, DAHTA, DARE, NHS-EED, SOMED, Cochrane (Trials, SR)	Ja	4	HTA	3	3	0	3	4	2	3	0	1	1	1	0	1	0	0	1	0			0.75	0.75	1	0	0.5	0.75	1	0		0.75	1	1	0.75	0.75	0.75	1		0
DIMDI 2011a angina pectoris HTA	16	CCMed, Cochrane (SR, Trials), DAHTA, GMS, GMS Meetings, DARE, INAHTA, SOMED, Medline, MEDIKAT, ETHMED, HECLINET, CAB Abstracts, Amed, NHS-EED, IPA, BIOSIS, Embase, Derwent Drug Backlife, Derwent Drug File, ISTPB+ISTP/ISSHP, SciSearch	Ja	7	HTA	7	5	0	7	6	7	7	0	0	0	0	0	0	0	0	0	0			1	0.714286	0.857143	0	1	1	1	0		1	1	1	1	1	1	1		0
DIMDI 2011b IGEL HTA	16	CCMed, Cochrane (SR, Trials), DAHTA, GMS, GMS Meetings, DARE, INAHTA, SOMED, Medline, MEDIKAT, ETHMED, HECLINET, CAB Abstracts, Amed, NHS-EED, IPA, BIOSIS, Embase, Derwent Drug File, ISTPB+ISTP/ISSHP, SciSearch, Social SciSearch	Ja	13	HTA	11	3	0	9	7	8	11	0	2	2	1	1	0	0	1	0	1			0.846154	0.230769	0.538462	0	0.615385	0.692308	0.923077	0		0.846154	0.846154	0.846154	0.846154	0.923077	0.923077	0.923077		0
IQWIG 2009a HTA	5	Embase, Medline, Cochrane (SR), Dare, HTA	Ja	7	HTA	7	3	0	4	7	4	7	0	0	0	0	0	0	0	0	0	0			1	0.428571	1	0	0.571429	0.571429	1	0		1	1	1	1	1	1	1		0
IQWIG 2009b PET-CT HTA	12	Embase, Medline, Cochrane (Trials, SR), DARE, SciSearch, HTA, NHS EED, IHTA, HSTAT, TRIP, DAHTA	Ja	11	HTA	5	1	0	9	3	10	9	4	6	2	2	0	0	0	2	0	2			0.454545	0.0909091	0.272727	0	0.909091	0.818182	1	0.363636		0.818182	0.818182	0.818182	0.818182	1	1	1		0.363636
IQWIG 2011a HTA	6	Medline, Embase, Cochrane (Trials, SR), DARE, HTA,	Ja	2	HTA	2	0	0	2	1	2	2	0	0	0	0	0	0	0	0	0	0			1	0	0.5	0	1	1	1	0		1	1	1	1	1	1	1		0
IQWIG 2011b neck cancer HTA	6	Medline, Embase, Cochrane (Trials, SR), DARE, HTA,	Ja	2	HTA	2	0	0	2	1	2	2	0	0	0	0	0	0	0	0	0	0			1	0	0.5	0	1	1	1	0		1	1	1	1	1	1	1		0
LBI 2011 HTA	3	Embase, Medline, Cochrane	Ja	6	HTA	4	0	0	4	4	2	5	1	2	1	1	0	0	0	1	0	0			0.666667	0	0.666667	0	0.333333	0.666667	1	0.166667		0.833333	0.833333	0.833333	0.833333	0.833333	1	1		0.166667
Flodgren 2011	11	Cochrane (SR) , DARE, TRIP, Medline, Embase, Science Citation Index, Social Science Citation Index, NHS EED, HEED, EconLit, Program in Policy Decision-Making	Ja	4	Cochrane	4	3	0	3	3	3	4	0	0	0	0	0	0	0	0	0	0			1	0.75	0.75	0	0.75	0.75	1	0		1	1	1	1	1	1	1		0
Keus 2010	1	Cochrane (SR)	Nein	3	Cochrane	3	3	0	3	3	2	3	0	0	0	0	0	0	0	0	0	0			1	1	1	0	0.666667	1	1	0		1	1	1	1	1	1	1		0
Ryan 2011	2	Cochrane (SR), DARE	Nein	38	Cochrane	37	20	4	29	36	29	37	0	1	1	1	0	0	0	1	1	1			0.973684	0.526316	0.947368	0.105263	0.763158	0.763158	1	0		0.973684	0.973684	1	0.973684	1	1	1		0
Andersen 2011	4	PubMed, Embase, CINAHL, Web of Science	Ja	17	other	15	11	5	17	14	3	16	1	2	1	1	0	0	0	1	0	0			0.882353	0.647059	0.823529	0.294118	0.176471	1	1	0.0588235		0.941176	0.941176	0.941176	0.941176	0.941176	1	1		0.0588235
Beattie 2011	9	Medline, CINAHL, BNI & Archive, Embase, Dare, Cochrane (SR, Trials), MRCT, FADE	Ja	5	other	5	3	0	4	4	4	5	0	0	0	0	0	0	0	0	0	0			1	0.6	0.8	0	0.8	0.8	1	0		1	1	1	1	1	1	1		0
Berkhof 2010	4	PubMed, PsychINFO, CINAHL, Cochrane	Nein	11	other	9	4	5	8	4	4	11	2	2	0	0	0	0	0	0	0	0			0.818182	0.363636	0.363636	0.454545	0.363636	0.727273	1	0.181818		1	1	1	1	1	1	1		0.181818
Black 2011	3	PubMed,Embase, Cochrane	Ja	53	other	46	22	7	51	44	29	47	1	7	6	5	1	0	1	4	2	2			0.867925	0.415094	0.830189	0.132075	0.54717	0.962264	0.981132	0.0188679		0.886792	0.886792	0.924528	0.90566	0.924528	0.962264	0.981132		0.0188679
Brouwers 2011	3	CADTH-EPOC, Health Systems Evidence, McMaster KT+	Nein	34	other	34	22	0	31	31	22	34	0	0	0	0	0	0	0	0	0	0			1	0.647059	0.911765	0	0.647059	0.911765	1	0		1	1	1	1	1	1	1		0
Damen 2011	4	Medline Ovid, Embase, ERIC, RDRB Databases	Ja	31	other	31	11	0	21	30	3	31	0	0	0	0	0	0	0	0	0	0			1	0.354839	0.967742	0	0.0967742	0.677419	1	0		1	1	1	1	1	1	1		0
De Niet 2009	3	PubMed, Cochrane (SR), DARE	Nein	16	other	15	9	8	14	10	14	16	1	1	0	0	0	0	0	0	0	0			0.9375	0.5625	0.625	0.5	0.875	0.875	1	0.0625		1	1	1	1	1	1	1		0.0625
De Vet 2010	3	PubMed, Embase, PsychINFO	Nein	17	other	17	11	10	15	16	0	17	0	0	0	0	0	0	0	0	0	0			1	0.647059	0.941176	0.588235	0	0.882353	1	0		1	1	1	1	1	1	1		0
Diener 2010	3	PubMed, Embase, Cochrane (Trials)	Nein	6	other	6	0	0	5	5	4	6	0	0	0	0	0	0	0	0	0	0			1	0	0.833333	0	0.666667	0.833333	1	0		1	1	1	1	1	1	1		0
Ekeland 2010	14	ACM Digital Library, British Nursing Index, Cochrane, DARE, HTA Database, CSA, Ovid Medline, Embase, HSTAT, INAHATA, PsychINFO, PubMed, TIE, Web of Science	Nein	78	other	66	30	33	77	63	38	71	5	12	7	7	0	2	2	7	1	4			0.846154	0.384615	0.807692	0.423077	0.487179	0.987179	1	0.0641026		0.910256	0.935897	0.923077	0.935897	0.961538	1	1		0.0641026
Ernst 2010a ayurvedic	12	Medline, Embase, Amed, CINAHL, Cochrane, Korean + Chinese DBs (7)	Ja	5	other	5	4	1	5	5	5	5	0	0	0	0	0	0	0	0	0	0			1	0.8	1	0.2	1	1	1	0		1	1	1	1	1	1	1		0
Ernst 2010b acupressure	11	Medline, Embase, CINAHL, Cochrane, Amed, Korean+Chinese DBs (6)	Nein	7	other	6	5	0	7	7	2	6	0	1	1	1	0	1	0	1	1	1			0.857143	0.714286	1	0	0.285714	1	1	0		0.857143	1	1	0.857143	1	1	1		0
Ernst 2010c acupuncture rheuma	15	Medline, Embase, Amed, CINAHL, HTA Database, DARE, Cochrane, Korean DBs (6), Chinese DBs (2)	Ja	25	other	24	14	1	24	23	16	24	0	1	1	1	0	0	0	1	0	0			0.96	0.56	0.92	0.04	0.64	0.96	1	0		0.96	0.96	0.96	0.96	0.96	1	1		0
Ernst 2010d yoga	12	Medline, Embase, Amed, CINAHL, Cochrane, Korean + Chinese DBs (7)	Ja	18	other	16	9	6	11	16	7	16	0	2	2	1	1	0	1	0	1	0			0.888889	0.5	0.888889	0.333333	0.388889	0.611111	0.944444	0		0.888889	0.888889	0.944444	0.944444	0.888889	0.888889	0.944444		0
Ernst 2011a acupuncture depression	13	Medline, Embase, Amed, CINAHL, Health Technology Assessments, DARE, Cochrane, 5 Korean medical DBs, 1 Chinese DB (CNKI)	Ja	9	other	6	2	4	9	8	3	6	0	3	3	3	0	0	1	3	2	0			0.666667	0.222222	0.888889	0.444444	0.333333	1	1	0		0.666667	0.666667	0.888889	0.777778	0.666667	1	1		0
Ernst 2011b acu insomnia	13	Medline, Embase, Amed, CINAHL, HTA Database, DARE, Cochrane, Korean+Chinese DBs (6)	Ja	8	other	8	5	3	8	5	8	8	0	0	0	0	0	0	0	0	0	0			1	0.625	0.625	0.375	1	1	1	0		1	1	1	1	1	1	1		0
Ernst 2011c CAM RA OA	4	Medline, Embase, Amed, Cochrane	Ja	5	other	5	2	0	5	5	1	5	0	0	0	0	0	0	0	0	0	0			1	0.4	1	0	0.2	1	1	0		1	1	1	1	1	1	1		0
Ernst 2011d CAM sex	6	Medline, Embase, Amed, DARE, CINAHL, Cochrane	Ja	4	other	4	0	0	4	4	3	4	0	0	0	0	0	0	0	0	0	0			1	0	1	0	0.75	1	1	0		1	1	1	1	1	1	1		0
Gibson 2011	6	CRD Wider Public Health database, Cochrane (SR), Criminal Justice Abstracts database, DARE, Campbell Collaboration Database , Evidence for Policy and Practice Information and Coordinating Centre database	Ja	5	other	4	3	2	5	4	3	4	0	1	1	1	0	0	0	1	0	0			0.8	0.6	0.8	0.4	0.6	1	1	0		0.8	0.8	0.8	0.8	0.8	1	1		0
Greaves 2011	5	Medline, Embase, CINAHL, PsychINFO, Cochrane	Ja	29	other	29	18	10	28	27	23	29	0	0	0	0	0	0	0	0	0	0			1	0.62069	0.931034	0.344828	0.793103	0.965517	1	0		1	1	1	1	1	1	1		0
Heighes 2010	2	Medline, Embase	Ja	5	other	5	4	0	5	5	5	5	0	0	0	0	0	0	0	0	0	0			1	0.8	1	0	1	1	1	0		1	1	1	1	1	1	1		0
Hillberg 2011	17	Campbell Collaboration Database, CRD Wider Public Health database, Cochrane, CINAHL, Cambridge Scientific Abstracts, Applied Social Science Index and Abstracts, Education Resources Information Center, Social Services Abstracts , Sociological Abstracts, Embase, Ovid Medline, Sience Direct, Social Service Information Gateway, Swetswise, PsychINFO, Zetoc, Web of Science	Nein	7	other	5	2	5	4	6	0	7	2	2	0	0	0	0	0	0	0	0			0.714286	0.285714	0.857143	0.714286	0	0.571429	1	0.285714		1	1	1	1	1	1	1		0.285714
Hopton 2010	4	Ovid Medline, Allied and Complementary Medicine database, Cochrane, Web of Science	Ja	8	other	8	4	2	8	7	6	8	0	0	0	0	0	0	0	0	0	0			1	0.5	0.875	0.25	0.75	1	1	0		1	1	1	1	1	1	1		0
Huguet 2009	1	Medline	Ja	2	other	2	0	0	1	2	2	2	0	0	0	0	0	0	0	0	0	0			1	0	1	0	1	0.5	1	0		1	1	1	1	1	1	1		0
Jepson 2010	8	CDSR, DARE, AMED, ERIC, Cinahl, EmBase, Medline, PsycINFO	Nein	103	other	89	55	31	94	88	90	93	4	14	10	9	1	1	3	9	1	6			0.864078	0.533981	0.854369	0.300971	0.873786	0.912621	0.990291	0.038835		0.902913	0.912621	0.912621	0.932039	0.961165	0.990291	0.990291		0.038835
Kamioka 2010	6	Cochrane (SR), PubMed, CINAHL, Web of Science, Jdream II, Ichushi-Web	Nein	6	other	6	4	0	4	6	5	6	0	0	0	0	0	0	0	0	0	0			1	0.666667	1	0	0.833333	0.666667	1	0		1	1	1	1	1	1	1		0
Kang 2011	6	PubMed, Cochrane, Korean DBs (4)	Ja	16	other	16	7	0	16	9	9	16	0	0	0	0	0	0	0	0	0	0			1	0.4375	0.5625	0	0.5625	1	1	0		1	1	1	1	1	1	1		0
Khambalia 2011	5	PubMed, Medline, Embase, PsychINFO, Cochrane (SR)	Ja	8	other	7	2	4	8	7	4	7	0	1	1	1	0	0	1	1	0	1			0.875	0.25	0.875	0.5	0.5	1	1	0		0.875	0.875	0.875	1	1	1	1		0
Kumar 2010	2	PubMed, Cochrane (SR)	Nein	10	other	10	2	0	10	9	6	10	0	0	0	0	0	0	0	0	0	0			1	0.2	0.9	0	0.6	1	1	0		1	1	1	1	1	1	1		0
Lakke 2009	4	Medline, CINAHL, Embase, PsychINFO	Ja	9	other	9	5	2	6	9	0	9	0	0	0	0	0	0	0	0	0	0			1	0.555556	1	0.222222	0	0.666667	1	0		1	1	1	1	1	1	1		0
Lee 2011	13	Medline, Embase, Amed, CINAHL, Cochrane, Korean DBs (6), Chinese DBs (2)	Ja	5	other	4	1	1	4	4	1	5	1	1	0	0	0	0	0	0	0	0			0.8	0.2	0.8	0.2	0.2	0.8	1	0.2		1	1	1	1	1	1	1		0.2
Lenz 2009	3	Cochrane, PubMed, HTA	Ja	27	other	27	9	1	17	27	1	27	0	0	0	0	0	0	0	0	0	0			1	0.333333	1	0.037037	0.037037	0.62963	1	0		1	1	1	1	1	1	1		0
List 2010	3	PubMed, Cochrane, Bandolier	Ja	29	other	27	14	1	18	22	13	28	1	2	1	1	0	0	0	1	0	1			0.931034	0.482759	0.758621	0.0344828	0.448276	0.62069	1	0.0344828		0.965517	0.965517	0.965517	0.965517	1	1	1		0.0344828
Maniglio 2009	7	Amed, Cochrane (SR), EBSCO, Education Resources Information Center, Medline, PsychINFO, Science Direct	Ja	14	other	12	4	12	10	12	2	14	2	2	0	0	0	0	0	0	0	0			0.857143	0.285714	0.857143	0.857143	0.142857	0.714286	1	0.142857		1	1	1	1	1	1	1		0.142857
Maniglio 2010	7	Amed, Cochrane (SR), EBSCO, Education Resources Information Center, Medline, PsychINFO, Science Direct	Ja	4	other	3	1	3	2	3	0	4	1	1	0	0	0	0	0	0	0	0			0.75	0.25	0.75	0.75	0	0.5	1	0.25		1	1	1	1	1	1	1		0.25
Matheson 2010	6	Medline, Embase, CINAHL, Current Contents, PsycINFO, Cochrane	Ja	5	other	5	1	2	5	5	4	5	0	0	0	0	0	0	0	0	0	0			1	0.2	1	0.4	0.8	1	1	0		1	1	1	1	1	1	1		0
Matheson 2011	5	Medline, Embase, CINAHL, Current Contents, PsycINFO	Ja	24	other	24	5	18	16	21	1	24	0	0	0	0	0	0	0	0	0	0			1	0.208333	0.875	0.75	0.0416667	0.666667	1	0		1	1	1	1	1	1	1		0
Matyas 2011	5	Embase, Medline, Chochrane (HTA, SR), DARE	Nein	7	other	7	3	0	6	7	4	7	0	0	0	0	0	0	0	0	0	0			1	0.428571	1	0	0.571429	0.857143	1	0		1	1	1	1	1	1	1		0
Melnik 2010	4	Medline, Cochrane (Trials), Embase, Lilacs,	Ja	7	other	7	7	1	6	7	5	7	0	0	0	0	0	0	0	0	0	0			1	1	1	0.142857	0.714286	0.857143	1	0		1	1	1	1	1	1	1		0
Mikton 2009	14	Medline, PsychINFO, Embase, CINAHL, Social Sciences Citation Index, Science Citation Index, LILACS, ERIC, NCJRS, Campbell Library, Cochrane Library, WorldWideScience, KoreaMed, IndMED	Ja	14	other	8	4	7	14	8	3	9	1	6	5	5	0	1	2	5	0	0			0.571429	0.285714	0.571429	0.5	0.214286	1	1	0.0714286		0.642857	0.714286	0.642857	0.785714	0.642857	1	1		0.0714286
Minozzi 2010	3	Medline, Embase, CINAHL	Ja	5	other	5	2	3	5	4	1	5	0	0	0	0	0	0	0	0	0	0			1	0.4	0.8	0.6	0.2	1	1	0		1	1	1	1	1	1	1		0
Moe 2009	7	Cochrane (SR), DARE, Medline, Embase, PEDro, PsychINFO, CINAHL	Ja	4	other	4	1	4	4	4	4	4	0	0	0	0	0	0	0	0	0	0			1	0.25	1	1	1	1	1	0		1	1	1	1	1	1	1		0
Monasta 2010	7	Medline, Embase, Web of Science, Cochrane (Trials), DARE, CINAHL, PsychINFO	Nein	22	other	21	10	0	11	19	3	21	0	1	1	0	1	0	0	0	0	0			0.954545	0.454545	0.863636	0	0.136364	0.5	0.954545	0		0.954545	0.954545	0.954545	0.954545	0.954545	0.954545	0.954545		0
Mungpaisan 2010	4	Cochrane (Trials), Medline, Embase, PsycINFO	Ja	2	other	2	1	2	2	2	2	2	0	0	0	0	0	0	0	0	0	0			1	0.5	1	1	1	1	1	0		1	1	1	1	1	1	1		0
O´Connor 2009	5	Medline, Cochrane (Trials, SR), DARE, PsychINFO	Ja	28	other	23	7	20	13	23	8	27	4	5	1	1	0	0	1	1	1	0			0.821429	0.25	0.821429	0.714286	0.285714	0.464286	1	0.142857		0.964286	0.964286	1	1	0.964286	1	1		0.142857
Oestergaard 2011	6	PubMed, Embase, International Pharmaceutical Abstracts, Web of Science, PsycINFO, Cochrane	Ja	19	other	18	5	12	11	15	9	19	1	1	0	0	0	0	0	0	0	0			0.947368	0.263158	0.789474	0.631579	0.473684	0.578947	1	0.0526316		1	1	1	1	1	1	1		0.0526316
Onakpoya 2011	5	Medline, Embase, Cochrane, Amed, CINAHL	Ja	9	other	9	5	0	7	8	5	9	0	0	0	0	0	0	0	0	0	0			1	0.555556	0.888889	0	0.555556	0.777778	1	0		1	1	1	1	1	1	1		0
Oxman 2009	5	Cochrane (SR), DARE, Embase, Medline, PubMed	Ja	13	other	12	6	2	12	11	6	12	0	1	1	1	0	0	0	1	0	1			0.923077	0.461538	0.846154	0.153846	0.461538	0.923077	1	0		0.923077	0.923077	0.923077	0.923077	1	1	1		0
Palmateer 2010	6	CINAHL, Cochrane, Embase, IBSS, Medline, PsychINFO	Ja	5	other	3	0	2	3	3	2	3	0	2	2	2	0	0	0	2	0	0			0.6	0	0.6	0.4	0.4	0.6	1	0		0.6	0.6	0.6	0.6	0.6	1	1		0
Peters 2009	3	Pubmed, PsycINFO, ERIC	Ja	55	other	38	25	40	52	42	16	48	10	17	7	7	0	2	3	6	0	1			0.690909	0.454545	0.763636	0.727273	0.290909	0.945455	1	0.181818		0.872727	0.909091	0.872727	0.927273	0.890909	0.981818	1		0.181818
Posadzki 2011a	4	Medline, Embase, AMED, Cochrane	Nein	44	other	41	27	2	41	38	20	42	1	3	2	2	0	1	0	2	0	1			0.931818	0.613636	0.863636	0.0454545	0.454545	0.931818	1	0.0227273		0.954545	0.977273	0.954545	0.954545	0.977273	1	1		0.0227273
Posadzki 2011b headache	6	Medline, Embase, Cochrane, Amed, CINAHL, PsychINFO	Ja	6	other	6	4	0	6	5	5	6	0	0	0	0	0	0	0	0	0	0			1	0.666667	0.833333	0	0.833333	1	1	0		1	1	1	1	1	1	1		0
Safron 2011a environ	7	PsycINFO, PsychArticles, Health Source: Nursing/Academic Edition, Medline, Cochrane (SR), ScienceDirect, Ovid databases	Ja	8	other	8	5	1	8	7	1	8	0	0	0	0	0	0	0	0	0	0			1	0.625	0.875	0.125	0.125	1	1	0		1	1	1	1	1	1	1		0
Safron 2011b obesity	7	PsycINFO, PsychArticles, Health Source: Nursing/Academic Edition, Medline, Cochrane (SR), ScienceDirect, Ovid databases	Ja	17	other	15	6	8	17	15	10	15	0	2	2	2	0	0	1	2	0	1			0.882353	0.352941	0.882353	0.470588	0.588235	1	1	0		0.882353	0.882353	0.882353	0.941176	0.941176	1	1		0
Salvo 2011	4	Medline, Web of Science, DARE, SCOPUS	Nein	29	other	28	12	0	29	27	18	28	0	1	1	1	0	0	0	1	1	0			0.965517	0.413793	0.931034	0	0.62069	1	1	0		0.965517	0.965517	1	0.965517	0.965517	1	1		0
Savard 2011	11	Medline, Embase, Cochrane (SR), DARE, NHS EED, NHS HTA, Ageline, Amed, SCOPUS, Web of Science, CINAHL	Ja	15	other	15	7	1	15	14	13	15	0	0	0	0	0	0	0	0	0	0			1	0.466667	0.933333	0.0666667	0.866667	1	1	0		1	1	1	1	1	1	1		0
Schneider Chafen 2010	4	PubMed, Cochrane (SR,Trials), DARE	Nein	1	other	1	0	0	0	1	0	1	0	0	0	0	0	0	0	0	0	0			1	0	1	0	0	0	1	0		1	1	1	1	1	1	1		0
Seida 2009	25	Academic Search Premier, Amed, BIOSIS, Child Development and Adolescent Studies, CINAHL, Cochrane (SR, Trials), DARE, Dissertation Abstracts, DOAJ–Directory of Open Access Journals, Embase, ERIC, HTA Database, LILACS, Linguistics and Language Behavior Abstracts, Medline, Medline (in Process and other non-indexed), NHS Economic Evaluation Database, NLM Gateway, OCLC Papers First and OCLC Proceedin…	Ja	12	other	8	3	5	11	8	6	10	2	4	2	2	0	0	1	2	0	1			0.666667	0.25	0.666667	0.416667	0.5	0.916667	1	0.166667		0.833333	0.833333	0.833333	0.916667	0.916667	1	1		0.166667
Smith 2009a acupuncture pregnancy	3	PubMed, CINAHL, Cochrane	Nein	8	other	8	3	0	7	8	7	8	0	0	0	0	0	0	0	0	0	0			1	0.375	1	0	0.875	0.875	1	0		1	1	1	1	1	1	1		0
Smith 2009b preterm birth	5	Medline, Embase, CINAHL, Cochrane, Science Citation Index	Ja	22	other	22	7	0	20	22	17	22	0	0	0	0	0	0	0	0	0	0			1	0.318182	1	0	0.772727	0.909091	1	0		1	1	1	1	1	1	1		0
Smith 2010	3	Pubmed, CINAHL, Cochrane	Nein	6	other	6	1	0	5	5	5	6	0	0	0	0	0	0	0	0	0	0			1	0.166667	0.833333	0	0.833333	0.833333	1	0		1	1	1	1	1	1	1		0
Spearing 2011	10	PubMED, CINAHL, Embase, PEDro, PsycINFO, EconLit, Lexis, ABI/INFORM, Cochrane, AHRQ EPC	Ja	11	other	11	6	1	10	11	2	11	0	0	0	0	0	0	0	0	0	0			1	0.545455	1	0.0909091	0.181818	0.909091	1	0		1	1	1	1	1	1	1		0
Swinkels 2009	8	SPORTDiscus, Amed, Medline, Embase, CINAHL, DARE, PEDro, Chochrane (SR)	Ja	4	other	3	4	0	4	2	1	3	0	1	1	1	0	1	0	1	0	0			0.75	1	0.5	0	0.25	1	1	0		0.75	1	0.75	0.75	0.75	1	1		0
Tamayo-Velazquez 2010	16	Cochrane Library (SR, Trials), DARE, NHSEED, HTA Database, Medline, TRIP, CINAHL, PsychINFO; Embase, Social Sciences Citation Index, Science Citation Index, ERIC, LILACS, CSIC Database, SCOPUS	Ja	7	other	6	5	2	7	6	4	6	0	1	1	1	0	0	0	1	0	1			0.857143	0.714286	0.857143	0.285714	0.571429	1	1	0		0.857143	0.857143	0.857143	0.857143	1	1	1		0
Terry 2012	7	Medline, PsychINFO, Embase, CINAHL, BNI, Amed, Cochrane (Trials)	Ja	5	other	5	0	0	5	4	2	5	0	0	0	0	0	0	0	0	0	0			1	0	0.8	0	0.4	1	1	0		1	1	1	1	1	1	1		0
Trudeau 2011	2	Medline, Embase	Ja	3	other	2	2	0	0	2	0	2	0	1	1	0	1	0	0	0	0	0			0.666667	0.666667	0.666667	0	0	0	0.666667	0		0.666667	0.666667	0.666667	0.666667	0.666667	0.666667	0.666667		0
van Achterberg 2010	4	Pubmed, CINAHL, PsycINFO, Cochrane (SR)	Nein	23	other	22	12	4	20	23	19	23	1	1	0	0	0	0	0	0	0	0			0.956522	0.521739	1	0.173913	0.826087	0.869565	1	0.0434783		1	1	1	1	1	1	1		0.0434783
van der Feltz-Cornelis 2011	3	Pubmed, Cochrane, DARE	Ja	6	other	5	5	0	6	6	2	5	0	1	1	1	0	0	0	1	1	0			0.833333	0.833333	1	0	0.333333	1	1	0		0.833333	0.833333	1	0.833333	0.833333	1	1		0
Zwicker 2010	10	Amed, Cochrane (SR), CINAHL, DARE, Embase, ERIC, Medline. PEDro, PsychINFO, SPORTDiscus	Nein	5	other	4	5	1	5	4	3	5	1	1	0	0	0	0	0	0	0	0			0.8	1	0.8	0.2	0.6	1	1	0.2		1	1	1	1	1	1	1		0.2
				1219		1093	545	299	1044	1020	641	1142	49	126	77	71	6	11	17	67	14	32			0.896637	0.447088	0.836751	0.245283	0.525841	0.85644	0.995078	0.0401969		0.936833	0.945857	0.948318	0.950779	0.963084	0.991797	0.995078		0.0401969
																								HTA report
median HTA	8				0.162791																			weighted mean	0.758621	0.275862	0.574713	0	0.724138	0.804598	0.988506	0.0804598		0.83908	0.862069	0.862069	0.83908	0.954023	0.977011	0.988506		0.0804598
mean HTA	9.28571				0.0348837																			weighted SD	0.186049	0.257523	0.243568	0	0.207955	0.137365	0.0274236	0.122615		0.151687	0.161393	0.161393	0.151687	0.0802068	0.0568266	0.0274236		0.122615
			MW:	14.1744	0.802326	12.7093							0.569767	1.46512	0.895349		0.0697674	0.127907	0.197674	0.77907	0.162791	0.372093		weighted 95%CI lower	0.719526	0.221749	0.523532	#NUM!	0.68044	0.775733	0.982743	0.0546947		0.807206	0.828155	0.828155	0.807206	0.937169	0.965071	0.982743		0.0546947
median non-HTA	5		von der Gesamtzahl:			0.896637	0.447088	0.245283	0.85644	0.836751	0.525841	0.936833	0.0401969	0.103363	0.0631665	0.0582445	0.00492207							weighted 95% CI upper	0.797715	0.329975	0.625894	#NUM!	0.767836	0.833462	0.994268	0.106225		0.870955	0.895983	0.895983	0.870955	0.970877	0.988952	0.994268		0.106225
mean non-HTA	6.56944		von den in Medline fehlenden:										0.388889		0.611111
																								Konfidenz	0.0390946	0.0541133	0.051181	#NUM!	0.0436977	0.0288645	0.00576253	0.0257651		0.0318741	0.0339136	0.0339136	0.0318741	0.0168539	0.011941	0.00576253		0.0257651
median others only	5			0.891715																				Cochrane Overview
mean others only	6.65217																							weighted mean	0.977778	0.577778	0.933333	0.0888889	0.755556	0.777778	1	0		0.977778	0.977778	1	0.977778	1	1	1		0
																								weighted SD	0.00953772	0.129451	0.0587392	0.0381509	0.0240478	0.0595085	0	0		0.00953772	0.00953772	0	0.00953772	0	0	0		0
																								weighted 95%CI lower	0.974991	0.539955	0.916171	0.0777422	0.748529	0.760391	#NUM!	#NUM!		0.974991	0.974991	#NUM!	0.974991	#NUM!	#NUM!	#NUM!		#NUM!
																								weighted 95% CI upper	0.980564	0.6156	0.950495	0.100036	0.762582	0.795165	#NUM!	#NUM!		0.980564	0.980564	#NUM!	0.980564	#NUM!	#NUM!	#NUM!		#NUM!
																								Konfidenz	0.00278668	0.0378223	0.0171621	0.0111467	0.00702615	0.0173868	#NUM!	#NUM!		0.00278668	0.00278668	#NUM!	0.00278668	#NUM!	#NUM!	#NUM!		#NUM!
																								non-Cochrane Overview
																								weighted mean	0.904324	0.455382	0.853726	0.271389	0.50046	0.863845	0.9954	0.0386385		0.942962	0.951242	0.953082	0.958602	0.962282	0.99264	0.9954		0.0386385
																								weighted SD	0.101496	0.165088	0.112434	0.25735	0.274653	0.163161	0.0201174	0.0592168		0.0729643	0.0658027	0.0662208	0.0559087	0.0665761	0.0243687	0.0201174		0.0592168
																								weighted 95%CI lower	0.89829	0.445568	0.847042	0.25609	0.484133	0.854146	0.994204	0.0351182		0.938625	0.94733	0.949145	0.955278	0.958324	0.991192	0.994204		0.0351182
																								weighted 95% CI upper	0.910358	0.465196	0.86041	0.286688	0.516787	0.873545	0.996596	0.0421587		0.9473	0.955154	0.957019	0.961925	0.966239	0.994089	0.996596		0.0421587
																								Konfidenz	0.00603369	0.00981408	0.0066839	0.0152988	0.0163274	0.00969952	0.00119593	0.00352029		0.00433754	0.0039118	0.00393666	0.00332363	0.00395778	0.00144865	0.00119593		0.00352029
																																						p=	3.0211e-06
																									0.00170832														(computed in R)
																																	diff=	0.103882	0.089173	0.0910129	0.119521	0.00825852	0.0156288	0.00689444		-0.0418213
																								Diargramm anders mit 4-25 drin

## Sheet: By Intervention
	Infos from the publication					Analysis 1: SRs included in databases							Calculations					Analysis 2: DB-included SR, not included in MEDL+Refs						Results:	Inclusion rates
Overview	N DBs searched	DBs searched	addl. methods*	N SR included	Intervention?	N included in DB1: MEDL	N included in DB2: CINAHL	N included in DB3: PsycInfo	N included in DB4: Epistemonikos	N included in DB6: EMBASE	N included in DB7: TRIP	N included in DB1 + refs	N by ref-checking	N not included in DB1	N not included in DB1 + ref-checking	of which included in DB	N SRs not included in 6 DBs + refs	N in DB 2	N in DB 3	N in DB 4	N in DB 6	N in DB 7			MEDL	CIN	EMB	PSI	TRIP	EPIS	all DB + Refs	Refs		ME + Refs	ME + Refs + CIN	ME + Refs + EMB	ME + Refs + PSI	ME + Refs + TRIP	ME + Refs + EPIS	all DB + Refs		Refs
Beattie 2011	9	Medline, CINAHL, BNI & Archive, Embase, Dare, Cochrane (SR, Trials), MRCT, FADE	Ja	5	Y	5	3	0	4	4	4	5	0	0	0	0	0	0	0	0	0	0			1	0.6	0.8	0	0.8	0.8	1	0		1	1	1	1	1	1	1		0
Berkhof 2010	4	PubMed, PsychINFO, CINAHL, Cochrane	Nein	11	Y	9	4	5	8	4	4	11	2	2	0	0	0	0	0	0	0	0			0.818182	0.363636	0.363636	0.454545	0.363636	0.727273	1	0.181818		1	1	1	1	1	1	1		0.181818
Brouwers 2011	3	CADTH-EPOC, Health Systems Evidence, McMaster KT+	Nein	34	Y	34	22	0	31	31	22	34	0	0	0	0	0	0	0	0	0	0			1	0.647059	0.911765	0	0.647059	0.911765	1	0		1	1	1	1	1	1	1		0
Clar 2010 HTA	5	Cochrane, Medline, Embase, PsychINFO, Web of Science	Ja	12	Y	10	7	0	11	8	9	11	1	2	1	1	0	1	0	1	1	1			0.833333	0.583333	0.666667	0	0.75	0.916667	1	0.0833333		0.916667	1	1	0.916667	1	1	1		0.0833333
Damen 2011	4	Medline Ovid, Embase, ERIC, RDRB Databases	Ja	31	Y	31	11	0	21	30	3	31	0	0	0	0	0	0	0	0	0	0			1	0.354839	0.967742	0	0.0967742	0.677419	1	0		1	1	1	1	1	1	1		0
De Niet 2009	3	PubMed, Cochrane (SR), DARE	Nein	16	Y	15	9	8	14	10	14	16	1	1	0	0	0	0	0	0	0	0			0.9375	0.5625	0.625	0.5	0.875	0.875	1	0.0625		1	1	1	1	1	1	1		0.0625
Diener 2010	3	PubMed, Embase, Cochrane (Trials)	Nein	6	Y	6	0	0	5	5	4	6	0	0	0	0	0	0	0	0	0	0			1	0	0.833333	0	0.666667	0.833333	1	0		1	1	1	1	1	1	1		0
DIMDI 2010 rhinitis HTA	21	Medline, Embase, SciSearch, Social SciSearch, Amed, BIOSIS, CAB Abstracts, CCMed, Derwent Drug File, GLOBAL Health, GMS, ISTPB+ISTP/ISSHP, MEDIKAT, ETHMED, INAHTA, DAHTA, DARE, NHS-EED, SOMED, Cochrane (Trials, SR)	Ja	4	Y	3	3	0	3	4	2	3	0	1	1	1	0	1	0	0	1	0			0.75	0.75	1	0	0.5	0.75	1	0		0.75	1	1	0.75	0.75	0.75	1		0
DIMDI 2011a angina pectoris HTA	16	CCMed, Cochrane (SR, Trials), DAHTA, GMS, GMS Meetings, DARE, INAHTA, SOMED, Medline, MEDIKAT, ETHMED, HECLINET, CAB Abstracts, Amed, NHS-EED, IPA, BIOSIS, Embase, Derwent Drug Backlife, Derwent Drug File, ISTPB+ISTP/ISSHP, SciSearch	Ja	7	Y	7	5	0	7	6	7	7	0	0	0	0	0	0	0	0	0	0			1	0.714286	0.857143	0	1	1	1	0		1	1	1	1	1	1	1		0
Ekeland 2010	14	ACM Digital Library, British Nursing Index, Cochrane, DARE, HTA Database, CSA, Ovid Medline, Embase, HSTAT, INAHATA, PsychINFO, PubMed, TIE, Web of Science	Nein	78	Y	66	30	33	77	63	38	71	5	12	7	7	0	2	2	7	1	4			0.846154	0.384615	0.807692	0.423077	0.487179	0.987179	1	0.0641026		0.910256	0.935897	0.923077	0.935897	0.961538	1	1		0.0641026
Ernst 2010a ayurvedic	12	Medline, Embase, Amed, CINAHL, Cochrane, Korean + Chinese DBs (7)	Ja	5	Y	5	4	1	5	5	5	5	0	0	0	0	0	0	0	0	0	0			1	0.8	1	0.2	1	1	1	0		1	1	1	1	1	1	1		0
Ernst 2010b acupressure	11	Medline, Embase, CINAHL, Cochrane, Amed, Korean+Chinese DBs (6)	Nein	7	Y	6	5	0	7	7	2	6	0	1	1	1	0	1	0	1	1	1			0.857143	0.714286	1	0	0.285714	1	1	0		0.857143	1	1	0.857143	1	1	1		0
Ernst 2010c acupuncture rheuma	15	Medline, Embase, Amed, CINAHL, HTA Database, DARE, Cochrane, Korean DBs (6), Chinese DBs (2)	Ja	25	Y	24	14	1	24	23	16	24	0	1	1	1	0	0	0	1	0	0			0.96	0.56	0.92	0.04	0.64	0.96	1	0		0.96	0.96	0.96	0.96	0.96	1	1		0
Ernst 2010d yoga	12	Medline, Embase, Amed, CINAHL, Cochrane, Korean + Chinese DBs (7)	Ja	18	Y	16	9	6	11	16	7	16	0	2	2	1	1	0	1	0	1	0			0.888889	0.5	0.888889	0.333333	0.388889	0.611111	0.944444	0		0.888889	0.888889	0.944444	0.944444	0.888889	0.888889	0.944444		0
Ernst 2011a acupuncture depression	13	Medline, Embase, Amed, CINAHL, Health Technology Assessments, DARE, Cochrane, 5 Korean medical DBs, 1 Chinese DB (CNKI)	Ja	9	Y	6	2	4	9	8	3	6	0	3	3	3	0	0	1	3	2	0			0.666667	0.222222	0.888889	0.444444	0.333333	1	1	0		0.666667	0.666667	0.888889	0.777778	0.666667	1	1		0
Ernst 2011b acu insomnia	13	Medline, Embase, Amed, CINAHL, HTA Database, DARE, Cochrane, Korean+Chinese DBs (6)	Ja	8	Y	8	5	3	8	5	8	8	0	0	0	0	0	0	0	0	0	0			1	0.625	0.625	0.375	1	1	1	0		1	1	1	1	1	1	1		0
Ernst 2011c CAM RA OA	4	Medline, Embase, Amed, Cochrane	Ja	5	Y	5	2	0	5	5	1	5	0	0	0	0	0	0	0	0	0	0			1	0.4	1	0	0.2	1	1	0		1	1	1	1	1	1	1		0
Ernst 2011d CAM sex	6	Medline, Embase, Amed, DARE, CINAHL, Cochrane	Ja	4	Y	4	0	0	4	4	3	4	0	0	0	0	0	0	0	0	0	0			1	0	1	0	0.75	1	1	0		1	1	1	1	1	1	1		0
Flodgren 2011	11	Cochrane (SR) , DARE, TRIP, Medline, Embase, Science Citation Index, Social Science Citation Index, NHS EED, HEED, EconLit, Program in Policy Decision-Making	Ja	4	Y	4	3	0	3	3	3	4	0	0	0	0	0	0	0	0	0	0			1	0.75	0.75	0	0.75	0.75	1	0		1	1	1	1	1	1	1		0
Gibson 2011	6	CRD Wider Public Health database, Cochrane (SR), Criminal Justice Abstracts database, DARE, Campbell Collaboration Database , Evidence for Policy and Practice Information and Coordinating Centre database	Ja	5	Y	4	3	2	5	4	3	4	0	1	1	1	0	0	0	1	0	0			0.8	0.6	0.8	0.4	0.6	1	1	0		0.8	0.8	0.8	0.8	0.8	1	1		0
Greaves 2011	5	Medline, Embase, CINAHL, PsychINFO, Cochrane	Ja	29	Y	29	18	10	28	27	23	29	0	0	0	0	0	0	0	0	0	0			1	0.62069	0.931034	0.344828	0.793103	0.965517	1	0		1	1	1	1	1	1	1		0
Heighes 2010	2	Medline, Embase	Ja	5	Y	5	4	0	5	5	5	5	0	0	0	0	0	0	0	0	0	0			1	0.8	1	0	1	1	1	0		1	1	1	1	1	1	1		0
Hopton 2010	4	Ovid Medline, Allied and Complementary Medicine database, Cochrane, Web of Science	Ja	8	Y	8	4	2	8	7	6	8	0	0	0	0	0	0	0	0	0	0			1	0.5	0.875	0.25	0.75	1	1	0		1	1	1	1	1	1	1		0
Huguet 2009	1	Medline	Ja	2	Y	2	0	0	1	2	2	2	0	0	0	0	0	0	0	0	0	0			1	0	1	0	1	0.5	1	0		1	1	1	1	1	1	1		0
IQWIG 2009a HTA	5	Embase, Medline, Cochrane (SR), Dare, HTA	Ja	7	Y	7	3	0	4	7	4	7	0	0	0	0	0	0	0	0	0	0			1	0.428571	1	0	0.571429	0.571429	1	0		1	1	1	1	1	1	1		0
Jepson 2010	8	CDSR, DARE, AMED, ERIC, Cinahl, EmBase, Medline, PsycINFO	Nein	103	Y	89	55	31	94	88	90	93	4	14	10	9	1	1	3	9	1	6			0.864078	0.533981	0.854369	0.300971	0.873786	0.912621	0.990291	0.038835		0.902913	0.912621	0.912621	0.932039	0.961165	0.990291	0.990291		0.038835
Kamioka 2010	6	Cochrane (SR), PubMed, CINAHL, Web of Science, Jdream II, Ichushi-Web	Nein	6	Y	6	4	0	4	6	5	6	0	0	0	0	0	0	0	0	0	0			1	0.666667	1	0	0.833333	0.666667	1	0		1	1	1	1	1	1	1		0
Kang 2011	6	PubMed, Cochrane, Korean DBs (4)	Ja	16	Y	16	7	0	16	9	9	16	0	0	0	0	0	0	0	0	0	0			1	0.4375	0.5625	0	0.5625	1	1	0		1	1	1	1	1	1	1		0
Keus 2010	1	Cochrane (SR)	Nein	3	Y	3	3	0	3	3	2	3	0	0	0	0	0	0	0	0	0	0			1	1	1	0	0.666667	1	1	0		1	1	1	1	1	1	1		0
Khambalia 2011	5	PubMed, Medline, Embase, PsychINFO, Cochrane (SR)	Ja	8	Y	7	2	4	8	7	4	7	0	1	1	1	0	0	1	1	0	1			0.875	0.25	0.875	0.5	0.5	1	1	0		0.875	0.875	0.875	1	1	1	1		0
Kumar 2010	2	PubMed, Cochrane (SR)	Nein	10	Y	10	2	0	10	9	6	10	0	0	0	0	0	0	0	0	0	0			1	0.2	0.9	0	0.6	1	1	0		1	1	1	1	1	1	1		0
LBI 2011 HTA	3	Embase, Medline, Cochrane	Ja	6	Y	4	0	0	4	4	2	5	1	2	1	1	0	0	0	1	0	0			0.666667	0	0.666667	0	0.333333	0.666667	1	0.166667		0.833333	0.833333	0.833333	0.833333	0.833333	1	1		0.166667
Lee 2011	13	Medline, Embase, Amed, CINAHL, Cochrane, Korean DBs (6), Chinese DBs (2)	Ja	5	Y	4	1	1	4	4	1	5	1	1	0	0	0	0	0	0	0	0			0.8	0.2	0.8	0.2	0.2	0.8	1	0.2		1	1	1	1	1	1	1		0.2
List 2010	3	PubMed, Cochrane, Bandolier	Ja	29	Y	27	14	1	18	22	13	28	1	2	1	1	0	0	0	1	0	1			0.931034	0.482759	0.758621	0.0344828	0.448276	0.62069	1	0.0344828		0.965517	0.965517	0.965517	0.965517	1	1	1		0.0344828
Matheson 2010	6	Medline, Embase, CINAHL, Current Contents, PsycINFO, Cochrane	Ja	5	Y	5	1	2	5	5	4	5	0	0	0	0	0	0	0	0	0	0			1	0.2	1	0.4	0.8	1	1	0		1	1	1	1	1	1	1		0
Matyas 2011	5	Embase, Medline, Chochrane (HTA, SR), DARE	Nein	7	Y	7	3	0	6	7	4	7	0	0	0	0	0	0	0	0	0	0			1	0.428571	1	0	0.571429	0.857143	1	0		1	1	1	1	1	1	1		0
Melnik 2010	4	Medline, Cochrane (Trials), Embase, Lilacs,	Ja	7	Y	7	7	1	6	7	5	7	0	0	0	0	0	0	0	0	0	0			1	1	1	0.142857	0.714286	0.857143	1	0		1	1	1	1	1	1	1		0
Mikton 2009	14	Medline, PsychINFO, Embase, CINAHL, Social Sciences Citation Index, Science Citation Index, LILACS, ERIC, NCJRS, Campbell Library, Cochrane Library, WorldWideScience, KoreaMed, IndMED	Ja	14	Y	8	4	7	14	8	3	9	1	6	5	5	0	1	2	5	0	0			0.571429	0.285714	0.571429	0.5	0.214286	1	1	0.0714286		0.642857	0.714286	0.642857	0.785714	0.642857	1	1		0.0714286
Moe 2009	7	Cochrane (SR), DARE, Medline, Embase, PEDro, PsychINFO, CINAHL	Ja	4	Y	4	1	4	4	4	4	4	0	0	0	0	0	0	0	0	0	0			1	0.25	1	1	1	1	1	0		1	1	1	1	1	1	1		0
Mungpaisan 2010	4	Cochrane (Trials), Medline, Embase, PsycINFO	Ja	2	Y	2	1	2	2	2	2	2	0	0	0	0	0	0	0	0	0	0			1	0.5	1	1	1	1	1	0		1	1	1	1	1	1	1		0
Oestergaard 2011	6	PubMed, Embase, International Pharmaceutical Abstracts, Web of Science, PsycINFO, Cochrane	Ja	19	Y	18	5	12	11	15	9	19	1	1	0	0	0	0	0	0	0	0			0.947368	0.263158	0.789474	0.631579	0.473684	0.578947	1	0.0526316		1	1	1	1	1	1	1		0.0526316
Onakpoya 2011	5	Medline, Embase, Cochrane, Amed, CINAHL	Ja	9	Y	9	5	0	7	8	5	9	0	0	0	0	0	0	0	0	0	0			1	0.555556	0.888889	0	0.555556	0.777778	1	0		1	1	1	1	1	1	1		0
Palmateer 2010	6	CINAHL, Cochrane, Embase, IBSS, Medline, PsychINFO	Ja	5	Y	3	0	2	3	3	2	3	0	2	2	2	0	0	0	2	0	0			0.6	0	0.6	0.4	0.4	0.6	1	0		0.6	0.6	0.6	0.6	0.6	1	1		0
Peters 2009	3	Pubmed, PsycINFO, ERIC	Ja	55	Y	38	25	40	52	42	16	48	10	17	7	7	0	2	3	6	0	1			0.690909	0.454545	0.763636	0.727273	0.290909	0.945455	1	0.181818		0.872727	0.909091	0.872727	0.927273	0.890909	0.981818	1		0.181818
Posadzki 2011a	4	Medline, Embase, AMED, Cochrane	Nein	44	Y	41	27	2	41	38	20	42	1	3	2	2	0	1	0	2	0	1			0.931818	0.613636	0.863636	0.0454545	0.454545	0.931818	1	0.0227273		0.954545	0.977273	0.954545	0.954545	0.977273	1	1		0.0227273
Posadzki 2011b headache	6	Medline, Embase, Cochrane, Amed, CINAHL, PsychINFO	Ja	6	Y	6	4	0	6	5	5	6	0	0	0	0	0	0	0	0	0	0			1	0.666667	0.833333	0	0.833333	1	1	0		1	1	1	1	1	1	1		0
Ryan 2011	2	Cochrane (SR), DARE	Nein	38	Y	37	20	4	29	36	29	37	0	1	1	1	0	0	0	1	1	1			0.973684	0.526316	0.947368	0.105263	0.763158	0.763158	1	0		0.973684	0.973684	1	0.973684	1	1	1		0
Safron 2011b obesity	7	PsycINFO, PsychArticles, Health Source: Nursing/Academic Edition, Medline, Cochrane (SR), ScienceDirect, Ovid databases	Ja	17	Y	15	6	8	17	15	10	15	0	2	2	2	0	0	1	2	0	1			0.882353	0.352941	0.882353	0.470588	0.588235	1	1	0		0.882353	0.882353	0.882353	0.941176	0.941176	1	1		0
Salvo 2011	4	Medline, Web of Science, DARE, SCOPUS	Nein	29	Y	28	12	0	29	27	18	28	0	1	1	1	0	0	0	1	1	0			0.965517	0.413793	0.931034	0	0.62069	1	1	0		0.965517	0.965517	1	0.965517	0.965517	1	1		0
Savard 2011	11	Medline, Embase, Cochrane (SR), DARE, NHS EED, NHS HTA, Ageline, Amed, SCOPUS, Web of Science, CINAHL	Ja	15	Y	15	7	1	15	14	13	15	0	0	0	0	0	0	0	0	0	0			1	0.466667	0.933333	0.0666667	0.866667	1	1	0		1	1	1	1	1	1	1		0
Seida 2009	25	Academic Search Premier, Amed, BIOSIS, Child Development and Adolescent Studies, CINAHL, Cochrane (SR, Trials), DARE, Dissertation Abstracts, DOAJ–Directory of Open Access Journals, Embase, ERIC, HTA Database, LILACS, Linguistics and Language Behavior Abstracts, Medline, Medline (in Process and other non-indexed), NHS Economic Evaluation Database, NLM Gateway, OCLC Papers First and OCLC Proceedin…	Ja	12	Y	8	3	5	11	8	6	10	2	4	2	2	0	0	1	2	0	1			0.666667	0.25	0.666667	0.416667	0.5	0.916667	1	0.166667		0.833333	0.833333	0.833333	0.916667	0.916667	1	1		0.166667
Smith 2009a acupuncture pregnancy	3	PubMed, CINAHL, Cochrane	Nein	8	Y	8	3	0	7	8	7	8	0	0	0	0	0	0	0	0	0	0			1	0.375	1	0	0.875	0.875	1	0		1	1	1	1	1	1	1		0
Smith 2009b preterm birth	5	Medline, Embase, CINAHL, Cochrane, Science Citation Index	Ja	22	Y	22	7	0	20	22	17	22	0	0	0	0	0	0	0	0	0	0			1	0.318182	1	0	0.772727	0.909091	1	0		1	1	1	1	1	1	1		0
Smith 2010	3	Pubmed, CINAHL, Cochrane	Nein	6	Y	6	1	0	5	5	5	6	0	0	0	0	0	0	0	0	0	0			1	0.166667	0.833333	0	0.833333	0.833333	1	0		1	1	1	1	1	1	1		0
Swinkels 2009	8	SPORTDiscus, Amed, Medline, Embase, CINAHL, DARE, PEDro, Chochrane (SR)	Ja	4	Y	3	4	0	4	2	1	3	0	1	1	1	0	1	0	1	0	0			0.75	1	0.5	0	0.25	1	1	0		0.75	1	0.75	0.75	0.75	1	1		0
Tamayo-Velazquez 2010	16	Cochrane Library (SR, Trials), DARE, NHSEED, HTA Database, Medline, TRIP, CINAHL, PsychINFO; Embase, Social Sciences Citation Index, Science Citation Index, ERIC, LILACS, CSIC Database, SCOPUS	Ja	7	Y	6	5	2	7	6	4	6	0	1	1	1	0	0	0	1	0	1			0.857143	0.714286	0.857143	0.285714	0.571429	1	1	0		0.857143	0.857143	0.857143	0.857143	1	1	1		0
Terry 2012	7	Medline, PsychINFO, Embase, CINAHL, BNI, Amed, Cochrane (Trials)	Ja	5	Y	5	0	0	5	4	2	5	0	0	0	0	0	0	0	0	0	0			1	0	0.8	0	0.4	1	1	0		1	1	1	1	1	1	1		0
Trudeau 2011	2	Medline, Embase	Ja	3	Y	2	2	0	0	2	0	2	0	1	1	0	1	0	0	0	0	0			0.666667	0.666667	0.666667	0	0	0	0.666667	0		0.666667	0.666667	0.666667	0.666667	0.666667	0.666667	0.666667		0
van Achterberg 2010	4	Pubmed, CINAHL, PsycINFO, Cochrane (SR)	Nein	23	Y	22	12	4	20	23	19	23	1	1	0	0	0	0	0	0	0	0			0.956522	0.521739	1	0.173913	0.826087	0.869565	1	0.0434783		1	1	1	1	1	1	1		0.0434783
van der Feltz-Cornelis 2011	3	Pubmed, Cochrane, DARE	Ja	6	Y	5	5	0	6	6	2	5	0	1	1	1	0	0	0	1	1	0			0.833333	0.833333	1	0	0.333333	1	1	0		0.833333	0.833333	1	0.833333	0.833333	1	1		0
Zwicker 2010	10	Amed, Cochrane (SR), CINAHL, DARE, Embase, ERIC, Medline. PEDro, PsychINFO, SPORTDiscus	Nein	5	Y	4	5	1	5	4	3	5	1	1	0	0	0	0	0	0	0	0			0.8	1	0.8	0.2	0.6	1	1	0.2		1	1	1	1	1	1	1		0.2
Andersen 2011	4	PubMed, Embase, CINAHL, Web of Science	Ja	17	N	15	11	5	17	14	3	16	1	2	1	1	0	0	0	1	0	0			0.882353	0.647059	0.823529	0.294118	0.176471	1	1	0.0588235		0.941176	0.941176	0.941176	0.941176	0.941176	1	1		0.0588235
Australia MSAC 2009a lymphoma HTA	8	Embase, Medline, Cochrane (SR, Trials), DARE, NHS EED, HTA, Cochrane Methodology Register	Ja	6	N	5	1	0	5	3	5	6	1	1	0	0	0	0	0	0	0	0			0.833333	0.166667	0.5	0	0.833333	0.833333	1	0.166667		1	1	1	1	1	1	1		0.166667
Australia MSAC 2009b HPV HTA	8	INAHATA, EED, DARE, HTA, Cochrane (SR, Trials), Embase, Medline	Ja	4	N	2	1	0	3	2	2	2	0	2	2	2	0	0	0	2	0	1			0.5	0.25	0.5	0	0.5	0.75	1	0		0.5	0.5	0.5	0.5	0.75	1	1		0
Australia MSAC 2010a cervical cancer HTA	8	Embase, Medline, Cochrane (SR, Trials), DARE, NHS EED, HTA, Cochrane Methodology Register	Ja	4	N	3	0	0	4	2	4	3	0	1	1	1	0	0	0	1	0	1			0.75	0	0.5	0	1	1	1	0		0.75	0.75	0.75	0.75	1	1	1		0
Australia MSAC 2010b PET glioma HTA	8	Embase, Medline, Cochrane (SR, Trials), DARE, NHS EED, HTA, Cochrane Methodology Register	Ja	3	N	2	0	0	3	0	3	2	0	1	1	1	0	0	0	1	0	1			0.666667	0	0	0	1	1	1	0		0.666667	0.666667	0.666667	0.666667	1	1	1		0
Australia MSAC 2010c myocardial HTA	8	Embase, Medline, Cochrane (SR, Trials), DARE, NHS EED, HTA, Cochrane Methodology Register	Ja	6	N	3	0	0	4	2	3	3	0	3	3	3	0	0	0	3	0	3			0.5	0	0.333333	0	0.5	0.666667	1	0		0.5	0.5	0.5	0.5	1	1	1		0
Black 2011	3	PubMed,Embase, Cochrane	Ja	53	N	46	22	7	51	44	29	47	1	7	6	5	1	0	1	4	2	2			0.867925	0.415094	0.830189	0.132075	0.54717	0.962264	0.981132	0.0188679		0.886792	0.886792	0.924528	0.90566	0.924528	0.962264	0.981132		0.0188679
De Vet 2010	3	PubMed, Embase, PsychINFO	Nein	17	N	17	11	10	15	16	0	17	0	0	0	0	0	0	0	0	0	0			1	0.647059	0.941176	0.588235	0	0.882353	1	0		1	1	1	1	1	1	1		0
DIMDI 2011b IGEL HTA	16	CCMed, Cochrane (SR, Trials), DAHTA, GMS, GMS Meetings, DARE, INAHTA, SOMED, Medline, MEDIKAT, ETHMED, HECLINET, CAB Abstracts, Amed, NHS-EED, IPA, BIOSIS, Embase, Derwent Drug File, ISTPB+ISTP/ISSHP, SciSearch, Social SciSearch	Ja	13	N	11	3	0	9	7	8	11	0	2	2	1	1	0	0	1	0	1			0.846154	0.230769	0.538462	0	0.615385	0.692308	0.923077	0		0.846154	0.846154	0.846154	0.846154	0.923077	0.923077	0.923077		0
Hillberg 2011	17	Campbell Collaboration Database, CRD Wider Public Health database, Cochrane, CINAHL, Cambridge Scientific Abstracts, Applied Social Science Index and Abstracts, Education Resources Information Center, Social Services Abstracts , Sociological Abstracts, Embase, Ovid Medline, Sience Direct, Social Service Information Gateway, Swetswise, PsychINFO, Zetoc, Web of Science	Nein	7	N	5	2	5	4	6	0	7	2	2	0	0	0	0	0	0	0	0			0.714286	0.285714	0.857143	0.714286	0	0.571429	1	0.285714		1	1	1	1	1	1	1		0.285714
IQWIG 2009b PET-CT HTA	12	Embase, Medline, Cochrane (Trials, SR), DARE, SciSearch, HTA, NHS EED, IHTA, HSTAT, TRIP, DAHTA	Ja	11	N	5	1	0	9	3	10	9	4	6	2	2	0	0	0	2	0	2			0.454545	0.0909091	0.272727	0	0.909091	0.818182	1	0.363636		0.818182	0.818182	0.818182	0.818182	1	1	1		0.363636
IQWIG 2011a HTA	6	Medline, Embase, Cochrane (Trials, SR), DARE, HTA,	Ja	2	N	2	0	0	2	1	2	2	0	0	0	0	0	0	0	0	0	0			1	0	0.5	0	1	1	1	0		1	1	1	1	1	1	1		0
IQWIG 2011b neck cancer HTA	6	Medline, Embase, Cochrane (Trials, SR), DARE, HTA,	Ja	2	N	2	0	0	2	1	2	2	0	0	0	0	0	0	0	0	0	0			1	0	0.5	0	1	1	1	0		1	1	1	1	1	1	1		0
Lakke 2009	4	Medline, CINAHL, Embase, PsychINFO	Ja	9	N	9	5	2	6	9	0	9	0	0	0	0	0	0	0	0	0	0			1	0.555556	1	0.222222	0	0.666667	1	0		1	1	1	1	1	1	1		0
Lenz 2009	3	Cochrane, PubMed, HTA	Ja	27	N	27	9	1	17	27	1	27	0	0	0	0	0	0	0	0	0	0			1	0.333333	1	0.037037	0.037037	0.62963	1	0		1	1	1	1	1	1	1		0
Maniglio 2009	7	Amed, Cochrane (SR), EBSCO, Education Resources Information Center, Medline, PsychINFO, Science Direct	Ja	14	N	12	4	12	10	12	2	14	2	2	0	0	0	0	0	0	0	0			0.857143	0.285714	0.857143	0.857143	0.142857	0.714286	1	0.142857		1	1	1	1	1	1	1		0.142857
Maniglio 2010	7	Amed, Cochrane (SR), EBSCO, Education Resources Information Center, Medline, PsychINFO, Science Direct	Ja	4	N	3	1	3	2	3	0	4	1	1	0	0	0	0	0	0	0	0			0.75	0.25	0.75	0.75	0	0.5	1	0.25		1	1	1	1	1	1	1		0.25
Matheson 2011	5	Medline, Embase, CINAHL, Current Contents, PsycINFO	Ja	24	N	24	5	18	16	21	1	24	0	0	0	0	0	0	0	0	0	0			1	0.208333	0.875	0.75	0.0416667	0.666667	1	0		1	1	1	1	1	1	1		0
Minozzi 2010	3	Medline, Embase, CINAHL	Ja	5	N	5	2	3	5	4	1	5	0	0	0	0	0	0	0	0	0	0			1	0.4	0.8	0.6	0.2	1	1	0		1	1	1	1	1	1	1		0
Monasta 2010	7	Medline, Embase, Web of Science, Cochrane (Trials), DARE, CINAHL, PsychINFO	Nein	22	N	21	10	0	11	19	3	21	0	1	1	0	1	0	0	0	0	0			0.954545	0.454545	0.863636	0	0.136364	0.5	0.954545	0		0.954545	0.954545	0.954545	0.954545	0.954545	0.954545	0.954545		0
O´Connor 2009	5	Medline, Cochrane (Trials, SR), DARE, PsychINFO	Ja	28	N	23	7	20	13	23	8	27	4	5	1	1	0	0	1	1	1	0			0.821429	0.25	0.821429	0.714286	0.285714	0.464286	1	0.142857		0.964286	0.964286	1	1	0.964286	1	1		0.142857
Oxman 2009	5	Cochrane (SR), DARE, Embase, Medline, PubMed	Ja	13	N	12	6	2	12	11	6	12	0	1	1	1	0	0	0	1	0	1			0.923077	0.461538	0.846154	0.153846	0.461538	0.923077	1	0		0.923077	0.923077	0.923077	0.923077	1	1	1		0
Safron 2011a environ	7	PsycINFO, PsychArticles, Health Source: Nursing/Academic Edition, Medline, Cochrane (SR), ScienceDirect, Ovid databases	Ja	8	N	8	5	1	8	7	1	8	0	0	0	0	0	0	0	0	0	0			1	0.625	0.875	0.125	0.125	1	1	0		1	1	1	1	1	1	1		0
Schneider Chafen 2010	4	PubMed, Cochrane (SR,Trials), DARE	Nein	1	N	1	0	0	0	1	0	1	0	0	0	0	0	0	0	0	0	0			1	0	1	0	0	0	1	0		1	1	1	1	1	1	1		0
Spearing 2011	10	PubMED, CINAHL, Embase, PEDro, PsycINFO, EconLit, Lexis, ABI/INFORM, Cochrane, AHRQ EPC	Ja	11	N	11	6	1	10	11	2	11	0	0	0	0	0	0	0	0	0	0			1	0.545455	1	0.0909091	0.181818	0.909091	1	0		1	1	1	1	1	1	1		0
				1219	61	1093	545	299	1044	1020	641	1142	49	126	77	71	6	11	17	67	14	32			0.896637	0.447088	0.836751	0.245283	0.525841	0.85644	0.995078	0.0401969		0.936833	0.945857	0.948318	0.950779	0.963084	0.991797	0.995078		0.0401969
					0.693182																			Intervention
																				0.77907				weighted mean	0.901982	0.476872	0.849119	0.230176	0.60022	0.887665	0.996696	0.0363436		0.938326	0.950441	0.950441	0.954846	0.960352	0.993392	0.996696		0.0363436
																								weighted SD	0.107118	0.172781	0.12293	0.233225	0.229033	0.134739	0.0206898	0.0548216		0.0778264	0.0692751	0.0712764	0.0601279	0.0735501	0.0295673	0.0206898		0.0548216
			MW:	14.1744		12.7093							0.569767	1.46512	0.895349		0.0697674	0.127907	0.197674		0.162791	0.372093		weighted 95%CI lower	0.895015	0.465634	0.841123	0.215006	0.585323	0.878901	0.99535	0.0327778		0.933264	0.945935	0.945804	0.950935	0.955568	0.991469	0.99535		0.0327778
			von der Gesamtzahl:			0.896637	0.447088	0.245283	0.85644	0.836751	0.525841	0.936833	0.0401969	0.103363	0.0631665	0.0582445	0.00492207							weighted 95% CI upper	0.90895	0.488111	0.857115	0.245346	0.615117	0.896429	0.998042	0.0399094		0.943388	0.954946	0.955077	0.958757	0.965136	0.995315	0.998042		0.0399094
			von den in Medline fehlenden:										0.388889		0.611111
																								Konfidenz	0.00696732	0.0112383	0.00799579	0.0151698	0.0148971	0.00876393	0.00134574	0.0035658		0.00506212	0.00450591	0.00463608	0.00391094	0.00478397	0.00192317	0.00134574		0.0035658
																								No intervention
																								weighted mean	0.881029	0.360129	0.800643	0.289389	0.308682	0.765273	0.990354	0.0514469		0.932476	0.932476	0.942122	0.938907	0.971061	0.987138	0.990354		0.0514469
																								weighted SD	0.135508	0.172731	0.192284	0.304998	0.283306	0.191087	0.019003	0.090627		0.101955	0.101955	0.101372	0.102176	0.0404298	0.0216967	0.019003		0.090627
																								weighted 95%CI lower	0.865969	0.340931	0.779273	0.255492	0.277195	0.744036	0.988242	0.0413747		0.921145	0.921145	0.930856	0.927551	0.966568	0.984727	0.988242		0.0413747
																								weighted 95% CI upper	0.896089	0.379326	0.822013	0.323286	0.340168	0.786511	0.992466	0.0615192		0.943807	0.943807	0.953389	0.950262	0.975554	0.98955	0.992466		0.0615192
																								Konfidenz	0.0150602	0.0191972	0.0213704	0.0338973	0.0314865	0.0212373	0.00211198	0.0100722		0.0113313	0.0113313	0.0112665	0.0113557	0.00449335	0.00241136	0.00211198		0.0100722
																																	diff=	-0.00585011	-0.0179646	-0.00831834	-0.0159391	0.0107087	-0.00625381	-0.00634234

## Sheet: By psych
	Infos from the publication							Analysis 1: SRs included in databases							Calculations					Analysis 2: DB-included SR, not included in MEDL+Refs						Results:	Inclusion rates
Overview	N DBs searched	DBs searched	addl. methods*	N SR included	Category	Mental health?	Psych?	N included in DB1: MEDL	N included in DB2: CINAHL	N included in DB3: PsycInfo	N included in DB4: Epistemonikos	N included in DB6: EMBASE	N included in DB7: TRIP	N included in DB1 + refs	N by ref-checking	N not included in DB1	N not included in DB1 + ref-checking	of which included in DB	N SRs not included in 6 DBs + refs	N in DB 2	N in DB 3	N in DB 4	N in DB 6	N in DB 7			MEDL	CIN	EMB	PSI	TRIP	EPIS	Refs	all DB + Refs		ME + Refs	ME + Refs + CIN	ME + Refs + EMB	ME + Refs + PSI	ME + Refs + TRIP	ME + Refs + EPIS	Refs	all DB + Refs
Oestergaard 2011	6	PubMed, Embase, International Pharmaceutical Abstracts, Web of Science, PsycINFO, Cochrane	Ja	19	Psychological/psychosocial	Y	Y	18	5	12	11	15	9	19	1	1	0	0	0	0	0	0	0	0			0.947368	0.263158	0.789474	0.631579	0.473684	0.578947	0.0526316	1		1	1	1	1	1	1	0.0526316	1
Khambalia 2012	5	PubMed, Medline, Embase, PsychINFO, Cochrane (SR)	Ja	8	Psychological/psychosocial interventions	N	Y	7	2	4	8	7	4	7	0	1	1	1	0	0	1	1	0	1			0.875	0.25	0.875	0.5	0.5	1	0	1		0.875	0.875	0.875	1	1	1	0	1
Ernst 2011a acupuncture depression	13	Medline, Embase, Amed, CINAHL, Health Technology Assessments, DARE, Cochrane, 5 Korean medical database (Korean Studies Information, DBPIA, Korea Institute of Science and Technology Information, KoreaMed, and Research Information Service System), 1 Chinese database (CNKI)	Ja	9	Complementary/alternative medicine interventions	Y	N	6	2	4	9	8	3	6	0	3	3	3	0	0	1	3	2	0			0.666667	0.222222	0.888889	0.444444	0.333333	1	0	1		0.666667	0.666667	0.888889	0.777778	0.666667	1	0	1
Maniglio 2010	7	Amed, Cochrane (SR), EBSCO, Education Resources Information Center, Medline, PsychINFO, Science Direct	Ja	4	Epidemiology/prognosis/risk factors	Y	N	3	1	3	2	3	0	4	1	1	0	0	0	0	0	0	0	0			0.75	0.25	0.75	0.75	0	0.5	0.25	1		1	1	1	1	1	1	0.25	1
Melnik 2010	4	Medline, Cochrane (Trials), Embase, Lilacs,	Ja	7	Pharmaceutical interventions	Y	N	7	7	1	6	7	5	7	0	0	0	0	0	0	0	0	0	0			1	1	1	0.142857	0.714286	0.857143	0	1		1	1	1	1	1	1	0	1
Minozzi 2010	3	Medline, Embase, CINAHL	Ja	5	Epidemiology/prognosis/risk factors	Y	N	5	2	3	5	4	1	5	0	0	0	0	0	0	0	0	0	0			1	0.4	0.8	0.6	0.2	1	0	1		1	1	1	1	1	1	0	1
O´Connor 2009	5	Medline, Cochrane (Trials, SR), DARE, PsychINFO	Ja	28	Public health interventions	Y	N	23	7	20	13	23	8	27	4	5	1	1	0	0	1	1	1	0			0.821429	0.25	0.821429	0.714286	0.285714	0.464286	0.142857	1		0.964286	0.964286	1	1	0.964286	1	0.142857	1
Seida 2009	25	Academic Search Premier, Amed, BIOSIS, Child Development and Adolescent Studies, CINAHL, Cochrane (SR, Trials), DARE, Dissertation Abstracts, DOAJ–Directory of Open Access Journals, Embase, ERIC, HTA Database, LILACS, Linguistics and Language Behavior Abstracts, Medline, Medline (in Process and other non-indexed), NHS Economic Evaluation Database, NLM Gateway, OCLC Papers First and OCLC Proceedin…	Ja	12	Psychological/psychosocial interventions	Y	N	8	3	5	11	8	6	10	2	4	2	2	0	0	1	2	0	1			0.666667	0.25	0.666667	0.416667	0.5	0.916667	0.166667	1		0.833333	0.833333	0.833333	0.916667	0.916667	1	0.166667	1
van der Feltz-Cornelis 2011	3	Pubmed, Cochrane, DARE	Ja	6	Prevention	Y	N	5	5	0	6	6	2	5	0	1	1	1	0	0	0	1	1	0			0.833333	0.833333	1	0	0.333333	1	0	1		0.833333	0.833333	1	0.833333	0.833333	1	0	1
Andersen 2011	4	PubMed, Embase, CINAHL, Web of Science	Ja	17	Epidemiology/prognosis/risk factors	N	N	15	11	5	17	14	3	16	1	2	1	1	0	0	0	1	0	0			0.882353	0.647059	0.823529	0.294118	0.176471	1	0.0588235	1		0.941176	0.941176	0.941176	0.941176	0.941176	1	0.0588235	1
Australia MSAC 2009a lymphoma HTA	8	Embase, Medline, Cochrane (SR, Trials), DARE, NHS EED, HTA, Cochrane Methodology Register	Ja	6	Diagnostic test accuracy	N	N	5	1	0	5	3	5	6	1	1	0	0	0	0	0	0	0	0			0.833333	0.166667	0.5	0	0.833333	0.833333	0.166667	1		1	1	1	1	1	1	0.166667	1
Australia MSAC 2009b HPV HTA	8	INAHATA, EED, DARE, HTA, Cochrane (SR, Trials), Embase, Medline	Ja	4	Diagnostic test accuracy	N	N	2	1	0	3	2	2	2	0	2	2	2	0	0	0	2	0	1			0.5	0.25	0.5	0	0.5	0.75	0	1		0.5	0.5	0.5	0.5	0.75	1	0	1
Australia MSAC 2010a cervical cancer HTA	8	Embase, Medline, Cochrane (SR, Trials), DARE, NHS EED, HTA, Cochrane Methodology Register	Ja	4	Diagnostic test accuracy	N	N	3	0	0	4	2	4	3	0	1	1	1	0	0	0	1	0	1			0.75	0	0.5	0	1	1	0	1		0.75	0.75	0.75	0.75	1	1	0	1
Australia MSAC 2010b PET glioma HTA	8	Embase, Medline, Cochrane (SR, Trials), DARE, NHS EED, HTA, Cochrane Methodology Register	Ja	3	Diagnostic test accuracy	N	N	2	0	0	3	0	3	2	0	1	1	1	0	0	0	1	0	1			0.666667	0	0	0	1	1	0	1		0.666667	0.666667	0.666667	0.666667	1	1	0	1
Australia MSAC 2010c myocardial HTA	8	Embase, Medline, Cochrane (SR, Trials), DARE, NHS EED, HTA, Cochrane Methodology Register	Ja	6	Diagnostic test accuracy	N	N	3	0	0	4	2	3	3	0	3	3	3	0	0	0	3	0	3			0.5	0	0.333333	0	0.5	0.666667	0	1		0.5	0.5	0.5	0.5	1	1	0	1
Beattie 2011	9	Medline, CINAHL, BNI & Archive, Embase, Dare, Cochrane (SR, Trials), MRCT, FADE	Ja	5	Medical devices	N	N	5	3	0	4	4	4	5	0	0	0	0	0	0	0	0	0	0			1	0.6	0.8	0	0.8	0.8	0	1		1	1	1	1	1	1	0	1
Berkhof 2010	4	PubMed, PsychINFO, CINAHL, Cochrane	Nein	11	Physician training	N	N	9	4	5	8	4	4	11	2	2	0	0	0	0	0	0	0	0			0.818182	0.363636	0.363636	0.454545	0.363636	0.727273	0.181818	1		1	1	1	1	1	1	0.181818	1
Black 2011	3	PubMed,Embase, Cochrane	Ja	53	Public health interventions	N	N	46	22	7	51	44	29	47	1	7	6	5	1	0	1	4	2	2			0.867925	0.415094	0.830189	0.132075	0.54717	0.962264	0.0188679	0.981132		0.886792	0.886792	0.924528	0.90566	0.924528	0.962264	0.0188679	0.981132
Brouwers 2011	3	CADTH-EPOC, Health Systems Evidence, McMaster KT+	Nein	34	Public health interventions	N	N	34	22	0	31	31	22	34	0	0	0	0	0	0	0	0	0	0			1	0.647059	0.911765	0	0.647059	0.911765	0	1		1	1	1	1	1	1	0	1
Clar 2010 HTA	5	Cochrane, Medline, Embase, PsychINFO, Web of Science	Ja	12	Diagnostic interventions	N	N	10	7	0	11	8	9	11	1	2	1	1	0	1	0	1	1	1			0.833333	0.583333	0.666667	0	0.75	0.916667	0.0833333	1		0.916667	1	1	0.916667	1	1	0.0833333	1
Damen 2011	4	Medline Ovid, Embase, ERIC, RDRB Databases	Ja	31	Physician training	N	N	31	11	0	21	30	3	31	0	0	0	0	0	0	0	0	0	0			1	0.354839	0.967742	0	0.0967742	0.677419	0	1		1	1	1	1	1	1	0	1
De Niet 2009	3	PubMed, Cochrane (SR), DARE	Nein	16	Mixed interventions	N	N	15	9	8	14	10	14	16	1	1	0	0	0	0	0	0	0	0			0.9375	0.5625	0.625	0.5	0.875	0.875	0.0625	1		1	1	1	1	1	1	0.0625	1
De Vet 2010	3	PubMed, Embase, PsychINFO	Nein	17	Epidemiology/prognosis/risk factors	N	N	17	11	10	15	16	0	17	0	0	0	0	0	0	0	0	0	0			1	0.647059	0.941176	0.588235	0	0.882353	0	1		1	1	1	1	1	1	0	1
Diener 2010	3	PubMed, Embase, Cochrane (Trials)	Nein	6	Surgical interventions	N	N	6	0	0	5	5	4	6	0	0	0	0	0	0	0	0	0	0			1	0	0.833333	0	0.666667	0.833333	0	1		1	1	1	1	1	1	0	1
DIMDI 2010 rhinitis HTA	21	Medline, Embase, SciSearch, Social SciSearch, Amed, BIOSIS, CAB Abstracts, CCMed, Derwent Drug File, GLOBAL Health, GMS, ISTPB+ISTP/ISSHP, MEDIKAT, ETHMED, INAHTA, DAHTA, DARE, NHS-EED, SOMED, Cochrane (Trials, SR)	Ja	4	Immunotherapy interventions	N	N	3	3	0	3	4	2	3	0	1	1	1	0	1	0	0	1	0			0.75	0.75	1	0	0.5	0.75	0	1		0.75	1	1	0.75	0.75	0.75	0	1
DIMDI 2011a angina pectoris HTA	23	CCMed, Cochrane (SR, Trials), DAHTA, GMS, GMS Meetings, DARE, INAHTA, SOMED, Medline, MEDIKAT, ETHMED, HECLINET, CAB Abstracts, Amed, NHS-EED, IPA, BIOSIS, Embase, Derwent Drug Backlife, Derwent Drug File, ISTPB+ISTP/ISSHP, SciSearch	Ja	7	Surgical interventions	N	N	7	5	0	7	6	7	7	0	0	0	0	0	0	0	0	0	0			1	0.714286	0.857143	0	1	1	0	1		1	1	1	1	1	1	0	1
DIMDI 2011b IGEL HTA	23	CCMed, Cochrane (SR, Trials), DAHTA, GMS, GMS Meetings, DARE, INAHTA, SOMED, Medline, MEDIKAT, ETHMED, HECLINET, CAB Abstracts, Amed, NHS-EED, IPA, BIOSIS, Embase, Derwent Drug File, ISTPB+ISTP/ISSHP, SciSearch, Social SciSearch	Ja	13	Public health interventions	N	N	11	3	0	9	7	8	11	0	2	2	1	1	0	0	1	0	1			0.846154	0.230769	0.538462	0	0.615385	0.692308	0	0.923077		0.846154	0.846154	0.846154	0.846154	0.923077	0.923077	0	0.923077
Ekeland 2010	14	ACM Digital Library, British Nursing Index, Cochrane, DARE, HTA Database, CSA, Ovid Medline, Embase, HSTAT, INAHATA, PsychINFO, PubMed, TIE, Web of Science	Nein	78	Public health interventions	N	N	66	30	33	77	63	38	71	5	12	7	7	0	2	2	7	1	4			0.846154	0.384615	0.807692	0.423077	0.487179	0.987179	0.0641026	1		0.910256	0.935897	0.923077	0.935897	0.961538	1	0.0641026	1
Ernst 2010a ayurvedic	12	Medline, Embase, Amed, CINAHL, Cochrane, Korean + Chinese DBs (7)	Ja	5	Complementary/alternative medicine interventions	N	N	5	4	1	5	5	5	5	0	0	0	0	0	0	0	0	0	0			1	0.8	1	0.2	1	1	0	1		1	1	1	1	1	1	0	1
Ernst 2010b acupressure	11	Medline, Embase, CINAHL, Cochrane, Amed, Korean+Chinese DBs (6)§	Nein	7	Complementary/alternative medicine interventions	N	N	6	5	0	7	7	2	6	0	1	1	1	0	1	0	1	1	1			0.857143	0.714286	1	0	0.285714	1	0	1		0.857143	1	1	0.857143	1	1	0	1
Ernst 2010c acupuncture rheuma	15	Medline, Embase, Amed, CINAHL, HTA Database, DARE, Cochrane, Korean DBs (6), Chinese DBs (2)	Ja	25	Complementary/alternative medicine interventions	N	N	24	14	1	24	23	16	24	0	1	1	1	0	0	0	1	0	0			0.96	0.56	0.92	0.04	0.64	0.96	0	1		0.96	0.96	0.96	0.96	0.96	1	0	1
Ernst 2010d yoga	12	Medline, Embase, Amed, CINAHL, Cochrane, Korean + Chinese DBs (7)	Ja	18	Complementary/alternative medicine interventions	N	N	16	9	6	11	16	7	16	0	2	2	1	1	0	1	0	1	0			0.888889	0.5	0.888889	0.333333	0.388889	0.611111	0	0.944444		0.888889	0.888889	0.944444	0.944444	0.888889	0.888889	0	0.944444
Ernst 2011b acu insomnia	13	Medline, Embase, Amed, CINAHL, HTA Database, DARE, Cochrane, Korean+Chinese DBs (6)§	Ja	8	Complementary/alternative medicine interventions	N	N	8	5	3	8	5	8	8	0	0	0	0	0	0	0	0	0	0			1	0.625	0.625	0.375	1	1	0	1		1	1	1	1	1	1	0	1
Ernst 2011c CAM RA OA	4	Medline, Embase, Amed, Cochrane	Ja	5	Complementary/alternative medicine interventions	N	N	5	2	0	5	5	1	5	0	0	0	0	0	0	0	0	0	0			1	0.4	1	0	0.2	1	0	1		1	1	1	1	1	1	0	1
Ernst 2011d CAM sex	6	Medline, Embase, Amed, DARE, CINAHL, Cochrane	Ja	4	Complementary/alternative medicine interventions	N	N	4	0	0	4	4	3	4	0	0	0	0	0	0	0	0	0	0			1	0	1	0	0.75	1	0	1		1	1	1	1	1	1	0	1
Flodgren 2011	11	Cochrane (SR) , DARE, TRIP, Medline, Embase, Science Citation Index, Social Science Citation Index, NHS EED, HEED, EconLit, Program in Policy Decision-Making	Ja	4	Public health interventions	N	N	4	3	0	3	3	3	4	0	0	0	0	0	0	0	0	0	0			1	0.75	0.75	0	0.75	0.75	0	1		1	1	1	1	1	1	0	1
Gibson 2011	6	CRD Wider Public Health database, Cochrane (SR), Criminal Justice Abstracts database, DARE, Campbell Collaboration Database , Evidence for Policy and Practice Information and Coordinating Centre database	Ja	5	Public health interventions	N	N	4	3	2	5	4	3	4	0	1	1	1	0	0	0	1	0	0			0.8	0.6	0.8	0.4	0.6	1	0	1		0.8	0.8	0.8	0.8	0.8	1	0	1
Greaves 2011	5	Medline, Embase, CINAHL, PsychINFO, Cochrane	Ja	29	Dietary/physical activity interventions	N	N	29	18	10	28	27	23	29	0	0	0	0	0	0	0	0	0	0			1	0.62069	0.931034	0.344828	0.793103	0.965517	0	1		1	1	1	1	1	1	0	1
Heighes 2010	2	Medline, Embase	Ja	5	Dietary/physical activity interventions	N	N	5	4	0	5	5	5	5	0	0	0	0	0	0	0	0	0	0			1	0.8	1	0	1	1	0	1		1	1	1	1	1	1	0	1
Hillberg 2011	17	Campbell Collaboration Database, CRD Wider Public Health database, Cochrane, CINAHL, Cambridge Scientific Abstracts, Applied Social Science Index and Abstracts, Education Resources Information Center, Social Services Abstracts , Sociological Abstracts, Embase, Ovid Medline, Sience Direct, Social Service Information Gateway, Swetswise, PsychINFO, Zetoc, Web of Science	Nein	7	Epidemiology/prognosis/risk factors	N	N	5	2	5	4	6	0	7	2	2	0	0	0	0	0	0	0	0			0.714286	0.285714	0.857143	0.714286	0	0.571429	0.285714	1		1	1	1	1	1	1	0.285714	1
Hopton 2010	4	Ovid Medline, Allied and Complementary Medicine database, Cochrane, Web of Science	Ja	8	Complementary/alternative medicine interventions	N	N	8	4	2	8	7	6	8	0	0	0	0	0	0	0	0	0	0			1	0.5	0.875	0.25	0.75	1	0	1		1	1	1	1	1	1	0	1
Huguet 2009	1	Medline	Ja	2	(Chemo)radiotherapy interventions	N	N	2	0	0	1	2	2	2	0	0	0	0	0	0	0	0	0	0			1	0	1	0	1	0.5	0	1		1	1	1	1	1	1	0	1
IQWIG 2009a HTA	5	Embase, Medline, Cochrane (SR), Dare, HTA	Ja	7	Dietary/physical activity interventions	N	N	7	3	0	4	7	4	7	0	0	0	0	0	0	0	0	0	0			1	0.428571	1	0	0.571429	0.571429	0	1		1	1	1	1	1	1	0	1
IQWIG 2009b PET-CT HTA	12	Embase, Medline, Cochrane (Trials, SR), DARE, SciSearch, HTA, NHS EED, IHTA, HSTAT, TRIP, DAHTA	Ja	11	Diagnostic test accuracy	N	N	5	1	0	9	3	10	9	4	6	2	2	0	0	0	2	0	2			0.454545	0.0909091	0.272727	0	0.909091	0.818182	0.363636	1		0.818182	0.818182	0.818182	0.818182	1	1	0.363636	1
IQWIG 2011a HTA	6	Medline, Embase, Cochrane (Trials, SR), DARE, HTA	Ja	2	Diagnostic test accuracy	N	N	2	0	0	2	1	2	2	0	0	0	0	0	0	0	0	0	0			1	0	0.5	0	1	1	0	1		1	1	1	1	1	1	0	1
IQWIG 2011b neck cancer HTA	6	Medline, Embase, Cochrane (Trials, SR), DARE, HTA	Ja	2	Diagnostic test accuracy	N	N	2	0	0	2	1	2	2	0	0	0	0	0	0	0	0	0	0			1	0	0.5	0	1	1	0	1		1	1	1	1	1	1	0	1
Jepson 2010	8	CDSR, DARE, AMED, ERIC, Cinahl, EmBase, Medline, PsycINFO	Nein	103	Public health interventions	N	N	89	55	31	94	88	90	93	4	14	10	9	1	1	3	9	1	6			0.864078	0.533981	0.854369	0.300971	0.873786	0.912621	0.038835	0.990291		0.902913	0.912621	0.912621	0.932039	0.961165	0.990291	0.038835	0.990291
Kamioka 2010	6	Cochrane (SR), PubMed, CINAHL, Web of Science, Jdream II, Ichushi-Web	Nein	6	Dietary/physical activity interventions	N	N	6	4	0	4	6	5	6	0	0	0	0	0	0	0	0	0	0			1	0.666667	1	0	0.833333	0.666667	0	1		1	1	1	1	1	1	0	1
Kang 2011	6	PubMed, Cochrane, Korean DBs (4)$	Ja	16	Complementary/alternative medicine interventions	N	N	16	7	0	16	9	9	16	0	0	0	0	0	0	0	0	0	0			1	0.4375	0.5625	0	0.5625	1	0	1		1	1	1	1	1	1	0	1
Keus 2010	1	Cochrane (SR)	Nein	3	Surgical interventions	N	N	3	3	0	3	3	2	3	0	0	0	0	0	0	0	0	0	0			1	1	1	0	0.666667	1	0	1		1	1	1	1	1	1	0	1
Kumar 2010	2	PubMed, Cochrane (SR)	Nein	10	Interventions (general)	N	N	10	2	0	10	9	6	10	0	0	0	0	0	0	0	0	0	0			1	0.2	0.9	0	0.6	1	0	1		1	1	1	1	1	1	0	1
Lakke 2009	4	Medline, CINAHL, Embase, PsychINFO	Ja	9	Epidemiology/prognosis/risk factors	N	N	9	5	2	6	9	0	9	0	0	0	0	0	0	0	0	0	0			1	0.555556	1	0.222222	0	0.666667	0	1		1	1	1	1	1	1	0	1
LBI 2011 HTA	3	Embase, Medline, Cochrane	Ja	6	Surgical interventions	N	N	4	0	0	4	4	2	5	1	2	1	1	0	0	0	1	0	0			0.666667	0	0.666667	0	0.333333	0.666667	0.166667	1		0.833333	0.833333	0.833333	0.833333	0.833333	1	0.166667	1
Lee 2011	13	Medline, Embase, Amed, CINAHL, Cochrane, Korean DBs (6), Chinese DBs (2)&	Ja	5	Complementary/alternative medicine interventions	N	N	4	1	1	4	4	1	5	1	1	0	0	0	0	0	0	0	0			0.8	0.2	0.8	0.2	0.2	0.8	0.2	1		1	1	1	1	1	1	0.2	1
Lenz 2009	3	Cochrane, PubMed, HTA	Ja	27	Epidemiology/prognosis/risk factors	N	N	27	9	1	17	27	1	27	0	0	0	0	0	0	0	0	0	0			1	0.333333	1	0.037037	0.037037	0.62963	0	1		1	1	1	1	1	1	0	1
List 2010	3	PubMed, Cochrane, Bandolier	Ja	29	Interventions (general)	N	N	27	14	1	18	22	13	28	1	2	1	1	0	0	0	1	0	1			0.931034	0.482759	0.758621	0.0344828	0.448276	0.62069	0.0344828	1		0.965517	0.965517	0.965517	0.965517	1	1	0.0344828	1
Maniglio 2009	7	Amed, Cochrane (SR), EBSCO, Education Resources Information Center, Medline, PsychINFO, Science Direct	Ja	14	Epidemiology/prognosis/risk factors	N	N	12	4	12	10	12	2	14	2	2	0	0	0	0	0	0	0	0			0.857143	0.285714	0.857143	0.857143	0.142857	0.714286	0.142857	1		1	1	1	1	1	1	0.142857	1
Matheson 2010	6	Medline, Embase, CINAHL, Current Contents, PsycINFO, Cochrane	Ja	5	Electrotherapy interventions	N	N	5	1	2	5	5	4	5	0	0	0	0	0	0	0	0	0	0			1	0.2	1	0.4	0.8	1	0	1		1	1	1	1	1	1	0	1
Matheson 2011	5	Medline, Embase, CINAHL, Current Contents, PsycINFO	Ja	24	Epidemiology/prognosis/risk factors	N	N	24	5	18	16	21	1	24	0	0	0	0	0	0	0	0	0	0			1	0.208333	0.875	0.75	0.0416667	0.666667	0	1		1	1	1	1	1	1	0	1
Matyas 2011	5	Embase, Medline, Chochrane (HTA, SR), DARE	Nein	7	Dietary/physical activity interventions	N	N	7	3	0	6	7	4	7	0	0	0	0	0	0	0	0	0	0			1	0.428571	1	0	0.571429	0.857143	0	1		1	1	1	1	1	1	0	1
Mikton 2009	14	Medline, PsychINFO, Embase, CINAHL, Social Sciences Citation Index, Science Citation Index, LILACS, ERIC, NCJRS, Campbell Library, Cochrane Library, WorldWideScience, KoreaMed, IndMED	Ja	14	Prevention	N	N	8	4	7	14	8	3	9	1	6	5	5	0	1	2	5	0	0			0.571429	0.285714	0.571429	0.5	0.214286	1	0.0714286	1		0.642857	0.714286	0.642857	0.785714	0.642857	1	0.0714286	1
Moe 2009	7	Cochrane (SR), DARE, Medline, Embase, PEDro, PsychINFO, CINAHL	Ja	4	Mixed interventions	N	N	4	1	4	4	4	4	4	0	0	0	0	0	0	0	0	0	0			1	0.25	1	1	1	1	0	1		1	1	1	1	1	1	0	1
Monasta 2010	7	Medline, Embase, Web of Science, Cochrane (Trials), DARE, CINAHL, PsychINFO	Nein	22	Epidemiology/prognosis/risk factors	N	N	21	10	0	11	19	3	21	0	1	1	0	1	0	0	0	0	0			0.954545	0.454545	0.863636	0	0.136364	0.5	0	0.954545		0.954545	0.954545	0.954545	0.954545	0.954545	0.954545	0	0.954545
Mungpaisan 2010	4	Cochrane (Trials), Medline, Embase, PsycINFO	Ja	2	Pharmaceutical interventions	N	N	2	1	2	2	2	2	2	0	0	0	0	0	0	0	0	0	0			1	0.5	1	1	1	1	0	1		1	1	1	1	1	1	0	1
Onakpoya 2011	5	Medline, Embase, Cochrane, Amed, CINAHL	Ja	9	Dietary/physical activity interventions	N	N	9	5	0	7	8	5	9	0	0	0	0	0	0	0	0	0	0			1	0.555556	0.888889	0	0.555556	0.777778	0	1		1	1	1	1	1	1	0	1
Oxman 2009	5	Cochrane (SR), DARE, Embase, Medline, PubMed	Ja	13	Public health interventions	N	N	12	6	2	12	11	6	12	0	1	1	1	0	0	0	1	0	1			0.923077	0.461538	0.846154	0.153846	0.461538	0.923077	0	1		0.923077	0.923077	0.923077	0.923077	1	1	0	1
Palmateer 2010	6	CINAHL, Cochrane, Embase, IBSS, Medline, PsychINFO	Ja	5	Prevention	N	N	3	0	2	3	3	2	3	0	2	2	2	0	0	0	2	0	0			0.6	0	0.6	0.4	0.4	0.6	0	1		0.6	0.6	0.6	0.6	0.6	1	0	1
Peters 2009	3	Pubmed, PsycINFO, ERIC	Ja	55	Public health interventions	N	N	38	25	40	52	42	16	48	10	17	7	7	0	2	3	6	0	1			0.690909	0.454545	0.763636	0.727273	0.290909	0.945455	0.181818	1		0.872727	0.909091	0.872727	0.927273	0.890909	0.981818	0.181818	1
Posadzki 2011a	4	Medline, Embase, AMED, Cochrane	Nein	44	Physiotherapy interventions	N	N	41	27	2	41	38	20	42	1	3	2	2	0	1	0	2	0	1			0.931818	0.613636	0.863636	0.0454545	0.454545	0.931818	0.0227273	1		0.954545	0.977273	0.954545	0.954545	0.977273	1	0.0227273	1
Posadzki 2011b headache	6	Medline, Embase, Cochrane, Amed, CINAHL, PsychINFO	Ja	6	Physiotherapy interventions	N	N	6	4	0	6	5	5	6	0	0	0	0	0	0	0	0	0	0			1	0.666667	0.833333	0	0.833333	1	0	1		1	1	1	1	1	1	0	1
Ryan 2011	2	Cochrane (SR), DARE	Nein	38	Public health interventions	N	N	37	20	4	29	36	29	37	0	1	1	1	0	0	0	1	1	1			0.973684	0.526316	0.947368	0.105263	0.763158	0.763158	0	1		0.973684	0.973684	1	0.973684	1	1	0	1
Safron 2011a environ	7	PsycINFO, PsychArticles, Health Source: Nursing/Academic Edition, Medline, Cochrane (SR), ScienceDirect, Ovid databases	Ja	8	Epidemiology/prognosis/risk factors	N	N	8	5	1	8	7	1	8	0	0	0	0	0	0	0	0	0	0			1	0.625	0.875	0.125	0.125	1	0	1		1	1	1	1	1	1	0	1
Safron 2011b obesity	7	PsycINFO, PsychArticles, Health Source: Nursing/Academic Edition, Medline, Cochrane (SR), ScienceDirect, Ovid databases	Ja	17	Public health interventions	N	N	15	6	8	17	15	10	15	0	2	2	2	0	0	1	2	0	1			0.882353	0.352941	0.882353	0.470588	0.588235	1	0	1		0.882353	0.882353	0.882353	0.941176	0.941176	1	0	1
Salvo 2011	4	Medline, Web of Science, DARE, SCOPUS	Nein	29	Pharmaceutical interventions	N	N	28	12	0	29	27	18	28	0	1	1	1	0	0	0	1	1	0			0.965517	0.413793	0.931034	0	0.62069	1	0	1		0.965517	0.965517	1	0.965517	0.965517	1	0	1
Savard 2011	11	Medline, Embase, Cochrane (SR), DARE, NHS EED, NHS HTA, Ageline, Amed, SCOPUS, Web of Science, CINAHL	Ja	15	Public health interventions	N	N	15	7	1	15	14	13	15	0	0	0	0	0	0	0	0	0	0			1	0.466667	0.933333	0.0666667	0.866667	1	0	1		1	1	1	1	1	1	0	1
Schneider Chafen 2010	4	PubMed, Cochrane (SR,Trials), DARE	Nein	1	Epidemiology/prognosis/risk factors	N	N	1	0	0	0	1	0	1	0	0	0	0	0	0	0	0	0	0			1	0	1	0	0	0	0	1		1	1	1	1	1	1	0	1
Smith 2009a acupuncture pregnancy	3	PubMed, CINAHL, Cochrane	Nein	8	Complementary/alternative medicine interventions	N	N	8	3	0	7	8	7	8	0	0	0	0	0	0	0	0	0	0			1	0.375	1	0	0.875	0.875	0	1		1	1	1	1	1	1	0	1
Smith 2009b preterm birth	5	Medline, Embase, CINAHL, Cochrane, Science Citation Index	Ja	22	Prevention	N	N	22	7	0	20	22	17	22	0	0	0	0	0	0	0	0	0	0			1	0.318182	1	0	0.772727	0.909091	0	1		1	1	1	1	1	1	0	1
Smith 2010	3	Pubmed, CINAHL, Cochrane	Nein	6	Complementary/alternative medicine interventions	N	N	6	1	0	5	5	5	6	0	0	0	0	0	0	0	0	0	0			1	0.166667	0.833333	0	0.833333	0.833333	0	1		1	1	1	1	1	1	0	1
Spearing 2011	10	PubMED, CINAHL, Embase, PEDro, PsycINFO, EconLit, Lexis, ABI/INFORM, Cochrane, AHRQ EPC	Ja	11	Public health interventions	N	N	11	6	1	10	11	2	11	0	0	0	0	0	0	0	0	0	0			1	0.545455	1	0.0909091	0.181818	0.909091	0	1		1	1	1	1	1	1	0	1
Swinkels 2009	8	SPORTDiscus, Amed, Medline, Embase, CINAHL, DARE, PEDro, Chochrane (SR)	Ja	4	Dietary/physical activity interventions	N	N	3	4	0	4	2	1	3	0	1	1	1	0	1	0	1	0	0			0.75	1	0.5	0	0.25	1	0	1		0.75	1	0.75	0.75	0.75	1	0	1
Tamayo-Velazquez 2010	16	Cochrane Library (SR, Trials), DARE, NHSEED, HTA Database, Medline, TRIP, CINAHL, PsychINFO; Embase, Social Sciences Citation Index, Science Citation Index, ERIC, LILACS, CSIC Database, SCOPUS	Ja	7	Public health interventions	N	N	6	5	2	7	6	4	6	0	1	1	1	0	0	0	1	0	1			0.857143	0.714286	0.857143	0.285714	0.571429	1	0	1		0.857143	0.857143	0.857143	0.857143	1	1	0	1
Terry 2012	7	Medline, PsychINFO, Embase, CINAHL, BNI, Amed, Cochrane (Trials)	Ja	5	Complementary/alternative medicine interventions	N	N	5	0	0	5	4	2	5	0	0	0	0	0	0	0	0	0	0			1	0	0.8	0	0.4	1	0	1		1	1	1	1	1	1	0	1
Trudeau 2011	2	Medline, Embase	Ja	3	Public health interventions	N	N	2	2	0	0	2	0	2	0	1	1	0	1	0	0	0	0	0			0.666667	0.666667	0.666667	0	0	0	0	0.666667		0.666667	0.666667	0.666667	0.666667	0.666667	0.666667	0	0.666667
van Achterberg 2010	4	Pubmed, CINAHL, PsycINFO, Cochrane (SR)	Nein	23	Complementary/alternative medicine interventions	N	N	22	12	4	20	23	19	23	1	1	0	0	0	0	0	0	0	0			0.956522	0.521739	1	0.173913	0.826087	0.869565	0.0434783	1		1	1	1	1	1	1	0.0434783	1
Zwicker 2010	10	Amed, Cochrane (SR), CINAHL, DARE, Embase, ERIC, Medline. PEDro, PsychINFO, SPORTDiscus	Nein	5	Dietary/physical activity interventions	N	N	4	5	1	5	4	3	5	1	1	0	0	0	0	0	0	0	0			0.8	1	0.8	0.2	0.6	1	0.2	1		1	1	1	1	1	1	0.2	1
				1219				1093	545	299	1044	1020	641	1142	49	126	77	71	6	11	17	67	14	32			0.896637	0.447088	0.836751	0.245283	0.525841	0.85644	0.0401969	0.995078		0.936833	0.945857	0.948318	0.950779	0.963084	0.991797	0.0401969	0.995078
DB1: Medline via Pubmed			MW:	14.1176				12.6471							0.564706	1.47059	0.905882		0.0705882	0.129412	0.2	0.77907	0.164706	0.376471		Psychology/mental health
DB2: CINAHL			von der Gesamtzahl:					0.896637	0.447088	0.245283	0.85644	0.836751	0.525841	0.936833	0.0401969	0.103363	0.0631665	0.0582445	0.00492207							weighted mean	0.836735	0.346939	0.826531	0.530612	0.387755	0.72449	0.0816327	1		0.918367	0.918367	0.959184	0.959184	0.938776	1	0.0816327	1
DB3: Psycinfo			von den in Medline fehlenden:												0.388889		0.611111									weighted SD	0.111036	0.229929	0.0906567	0.210121	0.151599	0.230163	0.0752094	0		0.101401	0.101401	0.0643792	0.073622	0.0968044	0	0.0752094	0
DB4: Epistemonikos																										weighted 95%CI lower	0.814751	0.301416	0.808582	0.489011	0.357741	0.678921	0.0667422	#NUM!		0.898291	0.898291	0.946437	0.944608	0.91961	#NUM!	0.0667422	#NUM!
DB5: DARE via Cochrane Library																										weighted 95% CI upper	0.858718	0.392461	0.844479	0.572213	0.41777	0.770059	0.0965231	#NUM!		0.938443	0.938443	0.97193	0.97376	0.957941	#NUM!	0.0965231	#NUM!
DB6: Embase via Embase
DB7: TRIP Database																										Konfidenz	0.0219836	0.0455227	0.0179488	0.0416011	0.0300146	0.0455691	0.0148904	#NUM!		0.020076	0.020076	0.0127462	0.0145761	0.0191659	#NUM!	0.0148904	#NUM!
																										Other subjects
																										weighted mean	0.901873	0.455843	0.837645	0.220339	0.537913	0.867975	0.0365745	0.994648		0.938448	0.94826	0.947368	0.950045	0.96521	0.991079	0.0365745	0.994648
																										weighted SD	0.114281	0.172336	0.149181	0.242882	0.280176	0.147121	0.0640499	0.021282		0.0828596	0.0765964	0.0812819	0.0734621	0.063115	0.0289897	0.0640499	0.021282
																										weighted 95%CI lower	0.895183	0.445755	0.828912	0.206121	0.521511	0.859363	0.0328251	0.993402		0.933597	0.943777	0.94261	0.945744	0.961515	0.989382	0.0328251	0.993402
																										weighted 95% CI upper	0.908563	0.465931	0.846378	0.234557	0.554314	0.876587	0.0403239	0.995893		0.943298	0.952744	0.952127	0.954345	0.968904	0.992776	0.0403239	0.995893
																										Konfidenz	0.00668987	0.0100884	0.00873292	0.014218	0.0164012	0.00861231	0.00374942	0.00124583		0.00485052	0.00448388	0.00475816	0.0043004	0.00369469	0.00169703	0.00374942	0.00124583
																																			diff=	0.0200805	0.0298931	-0.0118153	-0.00913907	0.0264341	-0.00892061	-0.0450582	-0.00535236

## Sheet: databases searched
Overview	MEDLINE	CINAHL	EMBASE	Epistemonikos	PsycInfo	TRIP	DARE	CDSR	Cochrane or CDSR+DARE	Cochrane or DARE	HTA	social sciences /economics DBs
Andersen 2011	1	1	1	0	0	0	0	0	0	0			PubMed	EMBASE	CINAHL	Web of Science
Australia MSAC 2009a	1	0	1	0	0	0	1	1	1	1	1	1	EMBASE	MEDLINE	CDSR	CENTRAL	DARE	NHS EED	HTA	Cochrane Methodology Register
Australia MSAC 2009b	1	0	1	0	0	0	1	1	1	1	1	1	INAHATA	EED	DARE	HTA	CDSR	CENTRAL	EMBASE	MEDLINE
Australia MSAC 2010a	1	0	1	0	0	0	1	1	1	1	1	1	EMBASE	MEDLINE	CDSR	CENTRAL	DARE	NHS EED	HTA	Cochrane Methodology Register
Australia MSAC 2010b	1	0	1	0	0	0	1	1	1	1	1	1	EMBASE	MEDLINE	CDSR	CENTRAL	DARE	NHS EED	HTA	Cochrane Methodology Register
Australia MSAC 2010c	1	0	1	0	0	0	1	1	1	1	1	1	EMBASE	MEDLINE	CDSR	CENTRAL	DARE	NHS EED	HTA	Cochrane Methodology Register
Beattie 2011	1	1	1	0	0	0	1	0	0	1			MEDLINE	CINAHL	BNI & Archive	EMBASE	DARE	CENTRAL	MRCT	FADE
Berkhof 2011	1	1	0	0	1	0	0	0	1	1			PubMed	PsycInfo	CINAHL	Cochrane
Black 2011	1	0	1	0	0	0	0	0	1	1			PubMed	EMBASE	Cochrane
Brouwers 2011	0	0	0	0	0	0	0	0	0	0			CADTH-EPOC	Health Systems Evidence	McMaster KT+
Clar 2010	1	0	1	0	1	0	0	0	1	0			Cochrane	MEDLINE	EMBASE	PsycInfo	Web of Science
Damen 2011	1	0	1	0	0	0	0	0	0	0			MEDLINE	EMBASE	ERIC	RDRB Databases
De Niet 2009	1	0	0	0	0	0	1	1	1	1			PubMed	CDSR	DARE
de Vet 2011	1	0	1	0	1	0	0	0	0	0			PubMed	EMBASE	PsycInfo
Diener 2010	1	0	1	0	0	0	0	0	0	0			PubMed	EMBASE	CENTRAL
DIMDI 2010	1	0	1	0	0	0	1	1	1	1	1	1	MEDLINE	EMBASE	SciSearch	social SciSearch	AMED	BIOSIS	CAB Abstracts	CCMed	Derwent Drug File	GLOBAL Health	GMS	ISTPB+ISTP/ISSHP	MEDIKAT	ETHMED	INAHTA	DAHTA	DARE	NHS-EED	SOMED	CDSR	CENTRAL
DIMDI 2011a	1	0	1	0	0	0	1	1	1	1	1	1	CCMed	CDSR	CENTRAL	DAHTA	GMS	GMS Meetings	DARE	INAHTA	SOMED	MEDLINE	MEDIKAT	ETHMED	HECLINET	CAB Abstracts	AMED	NHS-EED	IPA	BIOSIS	EMBASE	Derwent Drug Backfile	Derwent Drug File	ISTPB+ISTP/ISSHP	SciSearch
DIMDI 2011b	1	0	1	0	0	0	1	1	1	1	1	1	CCMed	CDSR	CENTRAL	DAHTA	GMS	GMS Meetings	DARE	INAHTA	SOMED	MEDLINE	MEDIKAT	ETHMED	HECLINET	CAB Abstracts	AMED	NHS-EED	IPA	BIOSIS	EMBASE	Derwent Drug File	ISTPB+ISTP/ISSHP	SciSearch	social SciSearch
Ekeland 2010	1	0	1	0	1	0	1	0	1	1	1		ACM Digital Library	British Nursing Index	Cochrane	DARE	HTA Database	CSA	Ovid MEDLINE	EMBASE	HSTAT	INAHTA	PsycInfo	PubMed	TIE	Web of Science
Ernst 2010a	1	1	1	0	0	0	0	0	1	1			MEDLINE	EMBASE	AMED	CINAHL	Cochrane	Korean + Chinese DBs (7)
Ernst 2010b	1	1	1	0	0	0	0	0	1	1			MEDLINE	EMBASE	CINAHL	Cochrane	AMED	Korean + Chinese DBs (6)§
Ernst 2010c	1	1	1	0	0	0	1	0	1	1	1		MEDLINE	EMBASE	AMED	CINAHL	HTA Database	DARE	Cochrane	Korean DBs (6)	Chinese DBs (2)
Ernst 2010d	1	1	1	0	0	0	0	0	1	1			MEDLINE	EMBASE	AMED	CINAHL	Cochrane	Korean + Chinese DBs (7)
Ernst 2011a	1	1	1	0	0	0	1	0	1	1			MEDLINE	EMBASE	AMED	CINAHL	Health Technology Assessments	DARE	Cochrane	5 Korean medical database (Korean Studies Information	DBPIA	Korea Institute of Science and Technology Information	KoreaMed	and Research Information Service System)	1 Chinese database (CNKI)
Ernst 2011b	1	1	1	0	0	0	1	0	1	1	1		MEDLINE	EMBASE	AMED	CINAHL	HTA Database	DARE	Cochrane	Korean + Chinese DBs (6)§
Ernst 2011c	1	0	1	0	0	0	0	0	1	1			MEDLINE	EMBASE	AMED	Cochrane
Ernst 2011d	1	1	1	0	0	0	1	0	1	1			MEDLINE	EMBASE	AMED	DARE	CINAHL	Cochrane
Flodgren 2011	1	0	1	0	0	1	1	1	1	1		1	CDSR	DARE	TRIP	MEDLINE	EMBASE	Science Citation Index	social Science Citation Index	NHS EED	HEED	EconLit	Program in Policy Decision-Making
Gibson 2011	0	0	0	0	0	0	1	1	1	1		1	CRD Wider Public Health database	CDSR	Criminal Justice Abstracts database	DARE	Campbell Collaboration Database	Evidence for Policy and Practice Information and Coordinating Centre database
Greaves 2011	1	1	1	0	1	0	0	0	1	1			MEDLINE	EMBASE	CINAHL	PsycInfo	Cochrane
Heighes 2010	1	0	1	0	0	0	0	0	0	0			MEDLINE	EMBASE
Hillberg 2011	1	1	1	0	1	0	0	0	1	1		1	Campbell Collaboration Database	CRD Wider Public Health database	Cochrane	CINAHL	Cambridge Scientific Abstracts	Applied social Science Index and Abstracts	ERIC	social Services Abstracts	Sociological Abstracts	EMBASE	MEDLINE	ScienceDirect	social Service Information Gateway	SwetsWise	PsycInfo	Zetoc	Web of Science
Hopton 2010	1	0	0	0	0	0	0	0	1	1			MEDLINE	Allied and Complementary Medicine database	Cochrane	Web of Science
Huguet 2009	1	0	0	0	0	0	0	0	0	0			MEDLINE
IQWIG 2009a	1	0	1	0	0	0	1	1	1	1	1		EMBASE	MEDLINE	CDSR	DARE	HTA
IQWIG 2009b	1	0	1	0	0	1	1	1	1	1	1	1	EMBASE	MEDLINE	CDSR	CENTRAL	DARE	SciSearch	HTA	NHS EED	IHTA	HSTAT	TRIP	DAHTA
IQWIG 2011a	1	0	1	0	0	0	1	1	1	1	1		MEDLINE	EMBASE	CDSR	CENTRAL	DARE	HTA
IQWIG 2011b	1	0	1	0	0	0	1	1	1	1	1		MEDLINE	EMBASE	CDSR	CENTRAL	DARE	HTA
Jepson 2010	1	1	1	0	1	0	1	1	1	1			CDSR	DARE	AMED	ERIC	CINAHL	EMBASE	MEDLINE	PsycInfo
Kamioka 2010	1	1	0	0	0	0	0	1	0	0			CDSR	PubMed	CINAHL	Web of Science	JDream II	Ichushi-Web
Kang 2011	1	0	0	0	0	0	0	0	1	1			PubMed	Cochrane	Korean DBs (4)$
Keus 2010	0	0	0	0	0	0	0	1	0	0			CDSR
Khambalia 2012	1	0	1	0	1	0	0	1	0	0			PubMed	MEDLINE	EMBASE	PsycInfo	CDSR
Kumar 2011	1	0	0	0	0	0	0	1	0	0			PubMed	CDSR
Lakke 2009	1	1	1	0	1	0	0	0	0	0			MEDLINE	CINAHL	EMBASE	PsycInfo
LBI 2011	1	0	1	0	0	0	0	0	1	1			EMBASE	MEDLINE	Cochrane
Lee 2011	1	1	1	0	0	0	0	0	1	1			MEDLINE	EMBASE	AMED	CINAHL	Cochrane	Korean DBs (6)	Chinese DBs (2)&
Lenz 2009	1	0	0	0	0	0	0	0	1	0	1		Cochrane	PubMed	HTA
List 2010	1	0	0	0	0	0	0	0	1	1			PubMed	Cochrane	Bandolier
Maniglio 2009	1	0	0	0	1	0	0	1	0	0			AMED	CDSR	EBSCO	ERIC	MEDLINE	PsycInfo	ScienceDirect
Maniglio 2010	1	0	0	0	1	0	0	1	0	0			AMED	CDSR	EBSCO	ERIC	MEDLINE	PsycInfo	ScienceDirect
Matheson 2010	1	1	1	0	1	0	0	0	1	1			MEDLINE	EMBASE	CINAHL	Current Contents	PsycInfo	Cochrane
Matheson 2011	1	1	1	0	1	0	0	0	0	0			MEDLINE	EMBASE	CINAHL	Current Contents	PsycInfo
Matyas 2011	1	0	1	0	0	0	1	1	1	1	1		EMBASE	MEDLINE	CDSR	Cochrane (HTA)	DARE
Melnik 2010	1	0	1	0	0	0	0	0	0	0			MEDLINE	CENTRAL	EMBASE	Lilacs
Mikton 2009	1	1	1	0	1	0	0	0	0	0		1	MEDLINE	PsycInfo	EMBASE	CINAHL	social Sciences Citation Index	Science Citation Index	LILACS	ERIC	NCJRS	Campbell Library	Cochrane Library	WorldWideScience	KoreaMed	IndMED
Minozzi 2010	1	1	1	0	0	0	0	0	0	0			MEDLINE	EMBASE	CINAHL
Moe 2009	1	1	1	0	1	0	1	1	1	1			CDSR	DARE	MEDLINE	EMBASE	PEDro	PsycInfo	CINAHL
Monasta 2010	1	1	1	0	1	0	1	0	0	1			MEDLINE	EMBASE	Web of Science	CENTRAL	DARE	CINAHL	PsycInfo
Muangpaisan 2010	1	0	1	0	1	0	0	0	0	0			CENTRAL	MEDLINE	EMBASE	PsycInfo
O'Connor 2009	1	0	0	0	1	0	1	1	1	1			MEDLINE	CDSR	CENTRAL	DARE	PsycInfo
Oestergaard 2011	1	0	1	0	1	0	0	0	1	1			PubMed	EMBASE	International Pharmaceutical Abstracts	Web of Science	PsycInfo	Cochrane
Onakpoya 2011	1	1	1	0	0	0	0	0	1	1			MEDLINE	EMBASE	Cochrane	AMED	CINAHL
Oxman 2009	1	0	1	0	0	0	1	1	1	1			CDSR	DARE	EMBASE	MEDLINE	PubMed
Palmateer 2010	1	1	1	0	1	0	0	0	1	1		1	CINAHL	Cochrane	EMBASE	IBSS	MEDLINE	PsycInfo
Peters 2009	1	0	0	0	1	0	0	0	0	0			PubMed	PsycInfo	ERIC
Posadzki 2011a	1	0	1	0	0	0	0	0	1	1			MEDLINE	EMBASE	AMED	Cochrane
Posadzki 2011b	1	1	1	0	1	0	0	0	1	1			MEDLINE	EMBASE	Cochrane	AMED	CINAHL	PsycInfo
Ryan 2011	0	0	0	0	0	0	1	1	1	1			CDSR	DARE
Safron 2011a	1	0	0	0	1	0	0	1	0	0			PsycInfo	PsycARTICLES	Health Source: Nursing/Academic Edition	MEDLINE	CDSR	ScienceDirect	Ovid databases
Safron 2011b	1	0	0	0	1	0	0	1	0	0			PsycInfo	PsycARTICLES	Health Source: Nursing/Academic Edition	MEDLINE	CDSR	ScienceDirect	Ovid databases
Salvo 2011	1	0	0	0	0	0	1	0	0	1			MEDLINE	Web of Science	DARE	SCOPUS
Savard 2011	1	1	1	0	0	0	1	1	1	1	1	1	MEDLINE	EMBASE	CDSR	DARE	NHS EED	NHS HTA	AgeLine	AMED	SCOPUS	Web of Science	CINAHL
Schneider Chafen 2010	1	0	0	0	0	0	1	1	1	1			PubMed	CDSR	CENTRAL	DARE
Seida 2009	1	1	1	0	1	0	1	1	1	1	1	1	Academic Search Premier	AMED	BIOSIS	Child Development and Adolescent Studies	CINAHL	CDSR	CENTRAL	DARE	Dissertation Abstracts	DOAJ–Directory of Open Access Journals	EMBASE	ERIC	HTA Database	LILACS	Linguistics and Language Behavior Abstracts	MEDLINE	MEDLINE (in Process and other non-indexed)	NHS EED	NLM Gateway	OCLC Papers First and OCLC Proceedings	PsycARTICLES	Psychology and Behavioral Sciences Collection	PsycInfo	social Sciences Abstracts	Web of Science
Smith 2009a	1	1	0	0	0	0	0	0	1	1			PubMed	CINAHL	Cochrane
Smith 2009b	1	1	1	0	0	0	0	0	1	1			MEDLINE	EMBASE	CINAHL	Cochrane	Science Citation Index
Smith 2010	1	1	0	0	0	0	0	0	1	1			PubMed	CINAHL	Cochrane
Spearing 2011	1	1	1	0	1	0	0	0	1	1		1	PubMed	CINAHL	EMBASE	PEDro	PsycInfo	EconLit	Lexis	ABI/INFORM	Cochrane	AHRQ EPC
Swinkels 2009	1	1	1	0	0	0	1	1	1	1			SPORTDiscus	AMED	MEDLINE	EMBASE	CINAHL	DARE	PEDro	CDSR
Tamayo-Velazquez 2010	1	1	1	0	1	1	1	1	1	1	1	1	CDSR	CENTRAL	DARE	NHS EED	HTA Database	MEDLINE	TRIP	CINAHL	PsycInfo	social Sciences Citation Index	Science Citation Index	ERIC	LILACS	CSIC Database	SCOPUS	EMBASE
Terry 2012	1	1	1	0	1	0	0	0	0	0			MEDLINE	PsycInfo	EMBASE	CINAHL	BNI	AMED	CENTRAL
Trudeau 2011	1	0	1	0	0	0	0	0	0	0			MEDLINE	EMBASE
van Achterberg 2011	1	1	0	0	1	0	0	1	0	0			PubMed	CINAHL	PsycInfo	CDSR
van der Feltz-Cornelis 2011	1	0	0	0	0	0	1	0	1	1			PubMed	Cochrane	DARE
Zwicker 2010	1	1	1	0	1	0	1	1	1	1			AMED	CDSR	CINAHL	DARE	EMBASE	ERIC	MEDLINE	PsycInfo	SPORTDiscus	PEDro
Summe	82	36	61	0	30	3	36	36	58	59	20	18
Prozent	0.953488	0.418605	0.709302	0	0.348837	0.0348837	0.418605	0.418605	0.674419	0.686047	0.232558	0.209302
